# Supplementary material for: Formate cross‐feeding and cooperative metabolic interactions revealed by transcriptomics in co‐cultures of acetogenic and amylolytic human colonic bacteria
Source: Environ Microbiol. 2018 Nov 22;21(1):259–71. doi: 10.1111/1462-2920.14454 (PMC6378601; doi:10.1111/1462-2920.14454)
Supplement: Supplementary file 8 — Table S3. Differentially expressed genes (DEGs) list from Ruminococcus bromii and Blautia hydrogenotrophica. [file EMI-21-259-s008.xlsx]

## Sheet: sig_res_Rb_Bh_vs_Rb
Supplementary Table 3. Differentially expressed genes (DEGs) list from Ruminococcus bromii and Blautia hydrogenotrophica
Gene	baseMean	log2FoldChange	lfcSE	stat	pvalue	padj	Annotation
L2-63_00080	2522.69	0.957415	0.2982	3.21065	0.00132437	0.037236	L2-63_00080 Resolvase, N terminal domain 79435:81099 forward MW:64516
L2-63_00104	334.725	1.30282	0.366323	3.55646	0.000375882	0.0145842	L2-63_00104 hypothetical protein 110475:111182 reverse MW:27720
L2-63_00106	52.7167	1.38627	0.393242	3.52522	0.00042313	0.0160955	L2-63_00106 hypothetical protein 111594:111896 reverse MW:11503
L2-63_00108	2169.59	1.59464	0.342438	4.65672	3.21e-06	0.000346271	parB_1 Chromosome-partitioning protein parB,plasmid partitioning protein RepB,ParB/RepB/Spo0J family partition protein,ParB-like nuclease domain 116374:117321 reverse MW:36513
L2-63_00109	525.063	1.35156	0.356148	3.79493	0.000147685	0.00774351	soj_1 Sporulation initiation inhibitor protein soj,plasmid-partitioning protein RepA,Septum formation inhibitor-activating ATPase,plasmid partitioning protein RepA,CobQ/CobB/MinD/ParA nucleotide binding domain 117275:118102 reverse MW:30184
L2-63_00110	327.546	1.50798	0.349792	4.31108	1.62e-05	0.00143259	L2-63_00111 hypothetical protein 118228:118407 reverse MW:7173
L2-63_00111	110.758	1.35586	0.35943	3.77224	0.000161788	0.00825971	rlmCD 23S rRNA (uracil-C(5))-methyltransferase RlmCD,23S rRNA methyluridine methyltransferase,Predicted O-methyltransferase,23S rRNA (uracil-5-)-methyltransferase RumA,tRNA (Uracil-5-)-methyltransferase 118522:120006 reverse MW:55654
L2-63_00215	1134.02	1.55001	0.400116	3.87391	0.000107102	0.00629629	thiM Hydroxyethylthiazole kinase,hydroxyethylthiazole kinase,Uncharacterized conserved protein,hydroxyethylthiazole kinase,Hydroxyethylthiazole kinase family 233019:233840 forward MW:28769
L2-63_00216	758.015	1.64658	0.412982	3.98705	6.69e-05	0.00447529	thiE Thiamine-phosphate synthase,thiamine-phosphate pyrophosphorylase,Thiamine monophosphate synthase,thiamine-phosphate pyrophosphorylase,Thiamine monophosphate synthase/TENI 233827:234471 forward MW:23074
L2-63_00217	583.892	1.60872	0.407646	3.94636	7.93e-05	0.00513125	L2-63_00217 Phosphorylated carbohydrates phosphatase TM_1254,2-deoxyglucose-6-phosphatase,beta-phosphoglucomutase family hydrolase,haloacid dehalogenase-like hydrolase 234464:235126 forward MW:24498
L2-63_00218	1268.43	1.64018	0.441539	3.7147	0.000203449	0.00897024	thiD Hydroxymethylpyrimidine/phosphomethylpyrimidine kinase,bifunctional hydroxy-methylpyrimidine kinase/ hydroxy-phosphomethylpyrimidine kinase,Thiamine monophosphate synthase,phosphomethylpyrimidine kinase,Phosphomethylpyrimidine kinase 235153:235971 forward MW:28859
L2-63_00219	2348.82	1.67087	0.430866	3.87793	0.000105347	0.00629629	codB Cytosine permease,cytosine permease,putative hydroxymethylpyrimidine transporter CytX,Permease for cytosine/purines, uracil, thiamine, allantoin 235968:237164 forward MW:42412
L2-63_00220	250.753	1.46328	0.338644	4.321	1.55e-05	0.00143259	spoVT Stage V sporulation protein T,stage V sporulation protein T,SpoVT / AbrB like domain 237414:237956 forward MW:19830
L2-63_00228	1825.88	0.856381	0.234766	3.6478	0.000264493	0.011286	kdpE KDP operon transcriptional regulatory protein KdpE,DNA-binding transcriptional activator KdpE,Response regulator of citrate/malate metabolism,phosphate regulon transcriptional regulatory protein PhoB,Response regulator receiver domain 245740:246441 forward MW:26246
L2-63_00478	3027.4	0.950415	0.294482	3.22741	0.00124915	0.0361693	ypdC Uncharacterized HTH-type transcriptional regulator ypdC,transcriptional activator RhaS,DNA gyrase inhibitor,YSIRK-targeted surface antigen transcriptional regulator,Helix-turn-helix domain 500480:501313 reverse MW:32347
L2-63_00593	1365.5	-1.40262	0.413553	-3.39163	0.000694774	0.023239	soj_2 Sporulation initiation inhibitor protein soj,plasmid-partitioning protein RepA,Septum formation inhibitor-activating ATPase,cell division ATPase MinD,CobQ/CobB/MinD/ParA nucleotide binding domain 636409:637176 reverse MW:27874
L2-63_00620	1501.49	0.95938	0.280569	3.41941	0.000627563	0.0217406	penA Penicillin-binding protein 2B,penicillin-binding protein 2,Membrane carboxypeptidase/penicillin-binding protein,penicillin-binding protein 2,Penicillin binding protein transpeptidase domain 665618:667639 forward MW:73804
L2-63_00662	5183.55	1.57564	0.499498	3.15444	0.00160804	0.043938	dnaJ_1 Heat shock protein J,chaperone protein DnaJ,Preprotein translocase subunit Sec63,chaperone protein DnaJ,DnaJ C terminal domain 707081:708223 forward MW:41114
L2-63_00665	4228.42	0.760739	0.240819	3.15897	0.00158327	0.0438793	L2-63_00665 antiporter inner membrane protein,CO dehydrogenase maturation factor,cell division ATPase MinD,ParA/MinD ATPase like 709670:710494 reverse MW:30112
L2-63_00675	1069.95	1.14146	0.279199	4.08833	4.34e-05	0.00317704	argB Acetylglutamate kinase,acetylglutamate kinase,Acetylglutamate kinase,acetylglutamate kinase,Amino acid kinase family 717760:718611 reverse MW:30207
L2-63_00790	28344.4	-2.9149	0.51706	-5.63744	1.73e-08	4.29e-06	metB Cystathionine gamma-synthase,cystathionine gamma-synthase,Cystathionine beta-lyase family protein involved in aluminum resistance,methionine gamma-lyase,Cys/Met metabolism PLP-dependent enzyme 862945:864138 forward MW:43790
L2-63_00791	2768.86	-2.97134	0.502967	-5.90763	3.47e-09	1.68e-06	L2-63_00791 hypothetical protein 864149:864370 forward MW:8490
L2-63_00856	3236.17	0.986484	0.280631	3.51524	0.00043936	0.0163915	aroA 3-phosphoshikimate 1-carboxyvinyltransferase,3-phosphoshikimate 1-carboxyvinyltransferase,5-enolpyruvylshikimate-3-phosphate synthase,3-phosphoshikimate 1-carboxyvinyltransferase,EPSP synthase (3-phosphoshikimate 1-carboxyvinyltransferase) 909797:911095 forward MW:45808
L2-63_00857	3196.26	1.04411	0.279741	3.73241	0.00018966	0.00897024	aroC Chorismate synthase,chorismate synthase,Chorismate synthase,chorismate synthase,Chorismate synthase 911076:912146 forward MW:37645
L2-63_00858	5360.58	1.06813	0.263092	4.05991	4.91e-05	0.00340142	pheA P-protein,prephenate dehydratase,Prephenate dehydrogenase,chorismate mutase,Prephenate dehydratase 912154:913296 forward MW:42508
L2-63_00869	3739.14	1.38993	0.42433	3.27559	0.0010544	0.0332585	alsE D-allulose-6-phosphate 3-epimerase,allulose-6-phosphate 3-epimerase,Pentose-5-phosphate-3-epimerase,ribulose-phosphate 3-epimerase,Ribulose-phosphate 3 epimerase family 924207:924908 forward MW:26137
L2-63_00870	9184.68	1.21793	0.375351	3.24478	0.0011754	0.0351285	ydjE Inner membrane metabolite transport protein ydjE,putative 3-hydroxyphenylpropionic transporter MhpT,Arabinose efflux permease,MFS transporter, aromatic acid:H symporter (AAHS) family,Sugar (and other) transporter 924951:926339 forward MW:50046
L2-63_00878	8784.69	1.71028	0.373788	4.57554	4.75e-06	0.000484998	adeC Adenine deaminase,cryptic adenine deaminase,N-acyl-D-aspartate/D-glutamate deacylase,adenine deaminase,Amidohydrolase family 934848:936632 forward MW:64376
L2-63_00912	1088.91	1.90137	0.457165	4.15904	3.2e-05	0.00248002	cgkA Kappa-carrageenase precursor,bacterial surface protein 26-residue repeat,Bacterial Ig-like domain (group 2) 974269:976347 forward MW:75877
L2-63_00991	1874.54	1.50461	0.478923	3.14165	0.00168001	0.04407	L2-63_00991 hypothetical protein,putative DNA-binding protein,Uncharacterized protein conserved in bacteria,RNA polymerase sigma factor, sigma-70 family,Putative helix-turn-helix protein, YlxM / p13 like 1050488:1050838 reverse MW:13194
L2-63_01004	2044.63	1.27205	0.388612	3.27333	0.0010629	0.0332585	coaD Phosphopantetheine adenylyltransferase,phosphopantetheine adenylyltransferase,Predicted ATPase/kinase involved in NAD metabolism,pantetheine-phosphate adenylyltransferase,Cytidylyltransferase 1062220:1062705 forward MW:17945
L2-63_01072	744.469	0.990447	0.271743	3.64479	0.000267606	0.011286	L2-63_01072 Protein of unknown function (DUF2953) 1129175:1129795 forward MW:23165
L2-63_01073	581.586	1.20195	0.323468	3.71582	0.000202543	0.00897024	ytfJ Uncharacterized spore protein ytfJ,Uncharacterized conserved protein,sporulation protein YtfJ,Sporulation protein YtfJ (Spore_YtfJ) 1129826:1130245 forward MW:14853
L2-63_01074	992.482	1.30652	0.306459	4.26327	2.01e-05	0.00169923	dacB_1 D-alanyl-D-alanine carboxypeptidase dacB precursor,D-alanyl-D-alanine carboxypeptidase fraction C,D-alanyl-D-alanine carboxypeptidase 1130297:1131421 forward MW:40949
L2-63_01107	963.383	0.95865	0.249926	3.83573	0.00012519	0.00714318	L2-63_01107 DNA alkylation repair enzyme 1175088:1175813 forward MW:28639
L2-63_01117	17205.5	0.904757	0.278867	3.2444	0.00117699	0.0351285	rny Ribonuclease Y,phosphodiesterase,Predicted HD superfamily hydrolase,conserved hypothetical protein YmdA/YtgF,Domain of unknown function (DUF3552) 1185428:1186981 forward MW:58204
L2-63_01134	3676.44	-2.82371	0.58665	-4.81328	1.48e-06	0.000192025	sbp Sulfate starvation-induced protein 2,sulfate transporter subunit,ABC-type sulfate transport system, periplasmic component,sulfate ABC transporter, sulfate-binding protein,Bacterial extracellular solute-binding protein 1204615:1205655 forward MW:38467
L2-63_01135	2627.24	-3.01428	0.570364	-5.28483	1.26e-07	2.62e-05	cysW_1 Sulfate transport system permease protein CysW,sulfate/thiosulfate transporter subunit,ABC-type molybdate transport system, permease component,sulfate ABC transporter, permease protein CysT,Binding-protein-dependent transport system inner membrane component 1205738:1206589 forward MW:30619
L2-63_01136	2650.57	-3.28575	0.504362	-6.51466	7.29e-11	1.41e-07	cysW_2 Sulfate transport system permease protein CysW,sulfate/thiosulfate transporter permease subunit,ABC-type sulfate transport system, permease component,sulfate ABC transporter, permease protein CysW,Binding-protein-dependent transport system inner membrane component 1206591:1207412 forward MW:30051
L2-63_01137	3549.12	-3.11928	0.49459	-6.30679	2.85e-10	2.76e-07	cysA Sulfate/thiosulfate import ATP-binding protein CysA,putrescine/spermidine ABC transporter ATPase protein,ABC-type spermidine/putrescine transport systems, ATPase components,sulfate ABC transporter, ATP-binding protein,ABC transporter 1207412:1208470 forward MW:39217
L2-63_01140	3425.05	-1.81278	0.529199	-3.42551	0.000613649	0.0216451	hemA Glutamyl-tRNA reductase,glutamyl-tRNA reductase,Glutamyl-tRNA reductase,glutamyl-tRNA reductase,Glutamyl-tRNAGlu reductase, N-terminal domain 1210136:1211275 forward MW:42305
L2-63_01141	1526.09	-1.70114	0.529489	-3.2128	0.00131448	0.037236	cysG_1 Siroheme synthase,precorrin-2 dehydrogenase,Uroporphyrinogen-III methylase,siroheme synthase, N-terminal domain 1211275:1211883 forward MW:22869
L2-63_01142	2661.55	-1.72861	0.521267	-3.31617	0.000912616	0.0296322	hemC Porphobilinogen deaminase,porphobilinogen deaminase,Uroporphyrinogen-III synthase,porphobilinogen deaminase,Porphobilinogen deaminase, dipyromethane cofactor binding domain 1211880:1212740 forward MW:31406
L2-63_01143	4877.49	-1.77	0.513265	-3.4485	0.000563708	0.0202517	cysG_2 Siroheme synthase,uroporphyrin-III C-methyltransferase,Uroporphyrinogen-III methylase,uroporphyrinogen-III C-methyltransferase,Tetrapyrrole (Corrin/Porphyrin) Methylases 1212733:1214217 forward MW:53551
L2-63_01144	2766.55	-1.88671	0.485021	-3.88995	0.000100264	0.00627458	hemB Delta-aminolevulinic acid dehydratase,delta-aminolevulinic acid dehydratase,Delta-aminolevulinic acid dehydratase,Delta-aminolevulinic acid dehydratase 1214222:1215193 forward MW:35941
L2-63_01145	3917.11	-1.3871	0.426054	-3.25569	0.00113117	0.0348329	hemL2 Glutamate-1-semialdehyde 2,1-aminomutase 2,glutamate-1-semialdehyde aminotransferase,Glutamate-1-semialdehyde aminotransferase,glutamate-1-semialdehyde-2,1-aminomutase,Aminotransferase class-III 1215206:1216468 forward MW:45518
L2-63_01146	2575.91	-2.65448	0.563869	-4.70762	2.51e-06	0.000286012	iscR_1 HTH-type transcriptional regulator iscR,DNA-binding transcriptional regulator IscR,Rrf2 family protein,Transcriptional regulator 1216531:1216983 reverse MW:16765
L2-63_01150	907.19	-2.84712	0.555994	-5.12077	3.04e-07	4.92e-05	trxA_3 Thioredoxin-M,thioredoxin,Thioredoxin-related protein,thioredoxin,Thioredoxin 1219628:1219951 forward MW:12216
L2-63_01151	410.855	-3.0526	0.54189	-5.63324	1.77e-08	4.29e-06	L2-63_01151 bifunctional sulfur carrier protein/thiazole synthase protein,thiamine biosynthesis protein ThiS,ThiS family 1219957:1220163 forward MW:7476
L2-63_01152	4702.81	-2.67602	0.558474	-4.79167	1.65e-06	0.000200545	moeZ Probable adenylyltransferase/sulfurtransferase MoeZ,molybdopterin biosynthesis protein MoeB,thiazole biosynthesis adenylyltransferase ThiF,ThiF family 1220163:1220975 forward MW:29264
L2-63_01153	1964.86	-2.6692	0.548001	-4.87079	1.11e-06	0.000165873	mec CysO-cysteine peptidase,Mov34/MPN/PAD-1 family 1220972:1221382 forward MW:15395
L2-63_01154	4303.37	-2.34582	0.574356	-4.08427	4.42e-05	0.00317704	trxB_2 Thioredoxin reductase,alkyl hydroperoxide reductase subunit F,Alkyl hydroperoxide reductase, large subunit,thioredoxin-disulfide reductase,Pyridine nucleotide-disulphide oxidoreductase 1221395:1222306 forward MW:32526
L2-63_01155	5737.14	-2.08764	0.559954	-3.72824	0.000192823	0.00897024	ifcA Fumarate reductase flavoprotein subunit precursor,adenylylsulfate reductase subunit alpha,Aspartate oxidase,adenylylsulfate reductase, alpha subunit,FAD binding domain 1222327:1224009 forward MW:62312
L2-63_01156	460.441	-2.10492	0.552491	-3.80988	0.000139036	0.00749252	L2-63_01156 Ferredoxin II,NADH-plastoquinone oxidoreductase subunit,Uncharacterized Fe-S center protein,adenylylsulfate reductase, beta subunit,4Fe-4S binding domain 1223993:1224307 forward MW:11549
L2-63_01157	3237.56	-2.12973	0.556987	-3.82367	0.000131482	0.00728786	cysD Sulfate adenylyltransferase subunit 2,sulfate adenylyltransferase subunit 2,PUA domain (predicted RNA-binding domain),sulfate adenylyltransferase, small subunit,Phosphoadenosine phosphosulfate reductase family 1224349:1225248 forward MW:34594
L2-63_01158	11641.3	-2.52163	0.523744	-4.81462	1.47e-06	0.000192025	cysN Sulfate adenylyltransferase subunit 1,bifunctional sulfate adenylyltransferase subunit 1/adenylylsulfate kinase protein,Adenylylsulfate kinase and related kinases,sulfate adenylyltransferase, large subunit,Elongation factor Tu GTP binding domain 1225248:1226936 forward MW:62581
L2-63_01197	2605.09	-1.33067	0.423051	-3.14541	0.00165857	0.04407	def1_1 Peptide deformylase 1,peptide deformylase,N-formylmethionyl-tRNA deformylase,peptide deformylase,Polypeptide deformylase 1271766:1272176 reverse MW:15665
L2-63_01207	425.93	1.5627	0.484069	3.22827	0.00124542	0.0361693	fabF_3 3-oxoacyl-[acyl-carrier-protein] synthase 2,3-oxoacyl-(acyl carrier protein) synthase II,Enoyl reductase domain of yeast-type FAS1,beta-ketoacyl-acyl-carrier-protein synthase II,Beta-ketoacyl synthase, N-terminal domain 1277841:1280039 reverse MW:77640
L2-63_01243	3908.87	-0.802748	0.242157	-3.31499	0.000916459	0.0296322	fliY Sulfate starvation-induced protein 7,cystine transporter subunit,lysine-arginine-ornithine-binding periplasmic protein,Bacterial extracellular solute-binding proteins, family 3 1312044:1312856 forward MW:29501
L2-63_01258	1003.85	1.70156	0.383067	4.44193	8.92e-06	0.000864822	thiT Thiamine ECF transporter S component ThiT,putative proton-coupled thiamine transporter YuaJ,Thiamine transporter protein (Thia_YuaJ) 1323424:1324257 reverse MW:29386
L2-63_01270	7512.92	1.34724	0.428858	3.14147	0.00168102	0.04407	L2-63_01270 FtsX-like permease family 1333987:1336230 forward MW:85303
L2-63_01271	1389.35	1.52774	0.489244	3.12265	0.00179228	0.0463603	L2-63_01271 putative mercuric reductase,Copper chaperone,copper ion binding protein,Heavy-metal-associated domain 1336258:1336629 forward MW:13576
L2-63_01272	7655.02	1.60144	0.472173	3.39165	0.000694733	0.023239	soxS Regulatory protein soxS,DNA-binding transcriptional regulator MelR,DNA gyrase inhibitor,YSIRK-targeted surface antigen transcriptional regulator,Helix-turn-helix domain 1336645:1337601 forward MW:36364
L2-63_01274	411.159	2.1045	0.58182	3.6171	0.000297924	0.0120411	L2-63_01274 Flavodoxin,flavodoxin,Flavodoxin,flavodoxin,Flavodoxin 1338620:1339042 forward MW:14608
L2-63_01285	2848.53	-1.5609	0.264002	-5.91244	3.37e-09	1.68e-06	pdxK Pyridoxine kinase,pyridoxamine kinase,pyridoxal kinase,Phosphomethylpyrimidine kinase 1345315:1346169 forward MW:31078
L2-63_01286	1109.01	-1.43859	0.252428	-5.69901	1.21e-08	3.9e-06	L2-63_01286 Predicted membrane protein,conserved hypothetical protein,Protein of unknown function (DUF1393) 1346180:1346731 forward MW:19291
L2-63_01287	2141.78	-1.50191	0.262232	-5.72743	1.02e-08	3.9e-06	L2-63_01287 molybdenum cofactor biosynthesis protein A,Uncharacterized conserved protein related to pyruvate formate-lyase activating enzyme,radical SAM enzyme,Radical SAM superfamily 1346762:1347364 forward MW:22935
L2-63_01297	1973.65	-1.59888	0.380689	-4.19996	2.67e-05	0.00215797	cymR Cysteine metabolism repressor,DNA-binding transcriptional regulator IscR,Rrf2 family protein,Transcriptional regulator 1355787:1356212 forward MW:15569
L2-63_01298	39489.4	-2.09769	0.583491	-3.59507	0.000324306	0.0128399	mdeA_3 Methionine gamma-lyase,O-acetylhomoserine aminocarboxypropyltransferase,Protoheme ferro-lyase (ferrochelatase),O-acetylhomoserine aminocarboxypropyltransferase/cysteine synthase,Cys/Met metabolism PLP-dependent enzyme 1356665:1357966 forward MW:47033
L2-63_01299	22953.2	-2.05147	0.565548	-3.62741	0.000286283	0.0118168	cysK Cysteine synthase,cysteine synthase A,Cysteine synthase,cysteine synthase A,Pyridoxal-phosphate dependent enzyme 1358003:1358935 forward MW:32477
L2-63_01424	5411.93	-2.22307	0.429131	-5.1804	2.21e-07	3.9e-05	L2-63_01424 thiol-disulfide oxidoreductase,periplasmic protein thiol:disulfide oxidoreductases, DsbE subfamily,AhpC/TSA family 1486262:1487227 reverse MW:34751
L2-63_01425	4478.1	-2.09996	0.398312	-5.27214	1.35e-07	2.62e-05	yccM Putative electron transport protein yccM,quinol dehydrogenase membrane component,Uncharacterized Fe-S center protein,ferredoxin-type protein, NapH/MauN family,4Fe-4S binding domain 1487233:1488195 reverse MW:35094
L2-63_01429	2974.96	1.07834	0.28989	3.71983	0.000199353	0.00897024	L2-63_01429 Collagen triple helix repeat (20 copies) 1491004:1492830 forward MW:64474
L2-63_01653	968.572	-1.67161	0.482095	-3.46739	0.000525531	0.0192364	L2-63_01653 UDP-glucose 4-epimerase,NAD dependent epimerase/dehydratase family 1735793:1736695 forward MW:35227
L2-63_02122	2130.91	1.29156	0.347128	3.72071	0.000198667	0.00897024	L2-63_02122 Resolvase, N terminal domain 2186657:2188333 forward MW:65254

## Sheet: sig_res_Rb_Bh_vs_Bh
Gene	baseMean	log2FoldChange	lfcSE	stat	pvalue	padj	Annotation
RUMHYD_00006	95.5763	1.74515	0.423121	4.12447	3.72e-05	0.00108971	RUMHYD_00006 RUMHYD_00006 sugar-binding domain protein 2688482:2689423 forward MW:34157
RUMHYD_00036	3519.51	-1.1594	0.407001	-2.84865	0.00439045	0.0406204	RUMHYD_00036 RUMHYD_00036 ErfK/YbiS/YcfS/YnhG 2721721:2723607 forward MW:70087
RUMHYD_00051	898.491	0.68956	0.202566	3.40413	0.00066376	0.00976875	RUMHYD_00051 RUMHYD_00051 rSAM-modified six-cysteine peptide 2737559:2737699 forward MW:4949
RUMHYD_00062	132.027	-0.77884	0.268751	-2.89799	0.00375557	0.0359208	RUMHYD_00062 RUMHYD_00062 HD domain protein 2749006:2749554 forward MW:20937
RUMHYD_00088	384.698	-0.856105	0.228763	-3.74232	0.000182332	0.00376317	RUMHYD_00088 RUMHYD_00088 polysaccharide biosynthesis protein 2779211:2780701 forward MW:55816
RUMHYD_00173	384.697	0.781648	0.211732	3.69168	0.000222774	0.00436537	RUMHYD_00173 RUMHYD_00173 transcriptional regulator, AraC family 2868262:2869098 reverse MW:32365
RUMHYD_00174	3321.53	1.16834	0.349254	3.34524	0.000822116	0.0114702	RUMHYD_00174 RUMHYD_00174 carbohydrate ABC transporter, carbohydrate-binding protein 2869540:2870967 forward MW:51766
RUMHYD_00179	725.804	1.11875	0.338174	3.3082	0.000938967	0.0125966	RUMHYD_00179 RUMHYD_00179 arylsulfatase 2874328:2875788 reverse MW:55904
RUMHYD_00180	226.748	1.38419	0.272272	5.08384	3.7e-07	1.95e-05	RUMHYD_00180 RUMHYD_00180 transcriptional regulator, AraC family 2875874:2876518 reverse MW:24835
RUMHYD_00191	11396.8	-2.14131	0.58127	-3.68384	0.000229747	0.00445198	RUMHYD_00191 thiD phosphomethylpyrimidine kinase 2885437:2886897 reverse MW:51766
RUMHYD_00192	4241	-2.117	0.583344	-3.62907	0.000284443	0.00524941	RUMHYD_00192 RUMHYD_00192 putative hydroxyethylthiazole kinase 2886884:2887723 reverse MW:29600
RUMHYD_00193	3517.4	-2.19815	0.592736	-3.70848	0.000208505	0.00417969	RUMHYD_00193 thiW protein ThiW 2887701:2888219 reverse MW:18956
RUMHYD_00238	604.591	2.76584	0.612943	4.5124	6.41e-06	0.000248417	RUMHYD_00238 RUMHYD_00238 ABC transporter substrate binding protein 2931057:2932112 forward MW:37138
RUMHYD_00240	86.959	1.5116	0.537704	2.81122	0.00493541	0.0438034	RUMHYD_00240 RUMHYD_00240 ABC transporter, ATP-binding protein 2933114:2933887 forward MW:28882
RUMHYD_00273	433.45	-0.597058	0.205652	-2.90324	0.00369322	0.0355855	RUMHYD_00273 ilvA threonine ammonia-lyase 2967465:2968676 forward MW:44017
RUMHYD_00280	1336.82	1.85741	0.562107	3.30436	0.000951927	0.0127215	RUMHYD_00280 RUMHYD_00280 sugar-binding domain protein 2972237:2973232 forward MW:34818
RUMHYD_00287	841.329	0.696737	0.249926	2.78777	0.00530724	0.0457813	RUMHYD_00287 RUMHYD_00287 4Fe-4S binding domain protein 2979849:2980955 reverse MW:39754
RUMHYD_00292	40.1719	-1.62728	0.469383	-3.46685	0.000526587	0.00827741	RUMHYD_00292 rimM 16S rRNA processing protein RimM 2983426:2983932 forward MW:19229
RUMHYD_00293	66.7964	-1.35862	0.391904	-3.46673	0.00052683	0.00827741	RUMHYD_00293 trmD tRNA (guanine-N(1)-)-methyltransferase 2983952:2984695 forward MW:28314
RUMHYD_00294	100.898	-1.21277	0.377947	-3.20885	0.00133268	0.0170271	RUMHYD_00294 RUMHYD_00294 metal cation transporter, ZIP family 2984774:2985553 forward MW:27074
RUMHYD_00297	178.093	-1.11567	0.314097	-3.55198	0.000382342	0.00650541	RUMHYD_00297 ylqF ribosome biogenesis GTP-binding protein YlqF 2986892:2987734 forward MW:31459
RUMHYD_00299	83.8464	1.41603	0.463573	3.05459	0.0022537	0.0250348	RUMHYD_00299 RUMHYD_00299 hypothetical protein 2990021:2990152 forward MW:5064
RUMHYD_00300	387.176	0.709072	0.244607	2.89882	0.00374569	0.0359208	RUMHYD_00300 RUMHYD_00300 FHA domain protein 2990119:2990484 reverse MW:13806
RUMHYD_00309	685.105	1.00711	0.301683	3.3383	0.000842931	0.0117137	RUMHYD_00309 RUMHYD_00309 putative glycerol-3-phosphate dehydrogenase [NAD(P)+] 2997539:2998564 forward MW:37017
RUMHYD_00310	2640.55	1.17846	0.39243	3.00299	0.00267337	0.0282755	RUMHYD_00310 yvgN glyoxal reductase 2998676:2999503 reverse MW:31267
RUMHYD_00315	19968.4	2.90248	0.511737	5.67181	1.41e-08	1.17e-06	RUMHYD_00315 cooS carbon-monoxide dehydrogenase, catalytic subunit 3001733:3003625 forward MW:68511
RUMHYD_00316	5210.77	2.88837	0.534627	5.40259	6.57e-08	4.41e-06	RUMHYD_00316 RUMHYD_00316 CobQ/CobB/MinD/ParA nucleotide binding domain protein 3003684:3004448 forward MW:28008
RUMHYD_00317	17175.1	2.82452	0.52575	5.37237	7.77e-08	5.02e-06	RUMHYD_00317 cdhC CO dehydrogenase/CO-methylating acetyl-CoA synthase complex, beta subunit 3004467:3006602 forward MW:78311
RUMHYD_00318	12150.4	2.56803	0.443397	5.79171	6.97e-09	6.4e-07	RUMHYD_00318 cdhC CO dehydrogenase/CO-methylating acetyl-CoA synthase complex, beta subunit 3006898:3009024 forward MW:77390
RUMHYD_00319	9599.82	1.26423	0.349491	3.61733	0.000297656	0.00540741	RUMHYD_00319 RUMHYD_00319 CO dehydrogenase/acetyl-CoA synthase delta subunit 3009102:3009868 forward MW:26992
RUMHYD_00320	12694.4	1.19372	0.332653	3.58848	0.00033261	0.0059191	RUMHYD_00320 RUMHYD_00320 CO dehydrogenase/acetyl-CoA synthase delta subunit 3010402:3011322 forward MW:32523
RUMHYD_00321	14805.9	1.21838	0.365762	3.33106	0.00086515	0.0118807	RUMHYD_00321 RUMHYD_00321 pterin binding enzyme 3011359:3012147 forward MW:28761
RUMHYD_00324	4129.68	1.65972	0.498452	3.32974	0.00086927	0.0118807	RUMHYD_00324 RUMHYD_00324 Formiminotransferase-cyclodeaminase 3017388:3018041 forward MW:23447
RUMHYD_00325	11089.5	1.30364	0.459495	2.83712	0.00455227	0.0414471	RUMHYD_00325 folD tetrahydrofolate dehydrogenase/cyclohydrolase, NAD(P)-binding domain protein 3018060:3018914 forward MW:29644
RUMHYD_00381	3953.13	0.756479	0.176749	4.27996	1.87e-05	0.000615105	RUMHYD_00381 ptsP phosphoenolpyruvate-protein phosphotransferase 3072920:3074563 forward MW:61316
RUMHYD_00425	2741.38	1.00168	0.331602	3.02072	0.00252171	0.0272372	RUMHYD_00425 RUMHYD_00425 hypothetical protein 3117293:3117712 forward MW:15555
RUMHYD_00442	268.32	-2.38009	0.329117	-7.23173	4.77e-13	1.11e-10	RUMHYD_00442 RUMHYD_00442 iojap-like protein 3133477:3133836 reverse MW:13502
RUMHYD_00460	3059.81	0.622573	0.149989	4.15079	3.31e-05	0.00101376	RUMHYD_00460 RUMHYD_00460 FeoA domain protein 3147887:3148099 reverse MW:7688
RUMHYD_00470	6422.8	1.29086	0.380376	3.39365	0.000689667	0.0100232	RUMHYD_00470 RUMHYD_00470 fructose-1,6-bisphosphate aldolase 3158527:3159498 forward MW:36455
RUMHYD_00492	628.575	0.998497	0.340824	2.92966	0.00339334	0.0337207	RUMHYD_00492 RUMHYD_00492 RNA methyltransferase, RsmD family 3180145:3180696 reverse MW:20678
RUMHYD_00493	922.419	0.914572	0.303845	3.01	0.00261251	0.0279523	RUMHYD_00493 RUMHYD_00493 putative methylglyoxal synthase 3180693:3181088 reverse MW:14677
RUMHYD_00498	417.193	0.943726	0.265026	3.56088	0.000369608	0.00640604	RUMHYD_00498 RUMHYD_00498 hypothetical protein 3185880:3186254 reverse MW:13439
RUMHYD_00505	1113.44	1.25455	0.448658	2.79624	0.00517018	0.0449715	RUMHYD_00505 RUMHYD_00505 hydrolase, NUDIX family 3188722:3189174 reverse MW:17933
RUMHYD_00506	4993.57	1.16672	0.400788	2.91107	0.00360194	0.0348975	RUMHYD_00506 RUMHYD_00506 penicillin-binding protein, transpeptidase domain protein 3189443:3190801 reverse MW:48876
RUMHYD_00508	3527.83	0.813965	0.288832	2.81812	0.00483052	0.0429939	RUMHYD_00508 RUMHYD_00508 peptidase, U32 family 3192263:3194455 reverse MW:83801
RUMHYD_00546	9008.73	8.27101	0.626257	13.2071	7.99e-40	4.64e-37	RUMHYD_00546 ilvE branched-chain-amino-acid transaminase 3225986:3227011 reverse MW:37625
RUMHYD_00547	1313.6	7.65515	0.672804	11.378	5.38e-30	2.09e-27	RUMHYD_00547 RUMHYD_00547 branched-chain amino acid transport protein 3227063:3227785 reverse MW:25630
RUMHYD_00548	261.269	6.48235	0.722604	8.97083	2.94e-19	9.33e-17	RUMHYD_00548 brnQ branched-chain amino acid transport system II carrier protein 3228073:3228299 reverse MW:7816
RUMHYD_00549	819.931	8.53901	0.647323	13.1913	9.85e-40	4.91e-37	RUMHYD_00549 RUMHYD_00549 2-oxoacid:acceptor oxidoreductase, gamma subunit, pyruvate/2-ketoisovalerate family 3228377:3228913 reverse MW:19297
RUMHYD_00550	2821.35	9.28419	0.620138	14.9712	1.13e-50	9.88e-48	RUMHYD_00550 RUMHYD_00550 thiamine pyrophosphate enzyme, C-terminal TPP binding domain protein 3228910:3229650 reverse MW:26580
RUMHYD_00551	6963.74	9.3508	0.614358	15.2204	2.59e-52	4.51e-49	RUMHYD_00551 RUMHYD_00551 pyruvate flavodoxin/ferredoxin oxidoreductase, thiamine diP-binding domain protein 3229668:3230744 reverse MW:39441
RUMHYD_00552	414.465	7.27382	0.738122	9.8545	6.55e-23	2.29e-20	RUMHYD_00552 RUMHYD_00552 4Fe-4S binding domain protein 3230764:3230976 reverse MW:7483
RUMHYD_00553	1919.99	8.74132	0.647462	13.5009	1.54e-41	1.08e-38	RUMHYD_00553 RUMHYD_00553 hypothetical protein 3230997:3231683 reverse MW:25637
RUMHYD_00554	3861.94	9.42722	0.61069	15.437	9.23e-54	3.22e-50	RUMHYD_00554 buk butyrate kinase 3231697:3232758 reverse MW:38511
RUMHYD_00555	5449.69	9.45769	0.62383	15.1607	6.44e-52	7.49e-49	RUMHYD_00555 ptb phosphate butyryltransferase 3232760:3233683 reverse MW:32377
RUMHYD_00556	4644.24	1.39867	0.457349	3.05821	0.00222662	0.0248129	RUMHYD_00556 RUMHYD_00556 transcriptional regulator, GntR family 3233905:3234639 forward MW:27685
RUMHYD_00564	122.988	-1.13476	0.347366	-3.26677	0.00108784	0.0143184	RUMHYD_00564 RUMHYD_00564 serine-type D-Ala-D-Ala carboxypeptidase 3239566:3240810 reverse MW:46187
RUMHYD_00591	208.226	0.747211	0.214886	3.47724	0.000506611	0.00810191	RUMHYD_00591 RUMHYD_00591 alcohol dehydrogenase, iron-dependent 3264978:3266147 reverse MW:43273
RUMHYD_00601	750.481	0.690934	0.170089	4.06219	4.86e-05	0.00136748	RUMHYD_00601 RUMHYD_00601 hydrogenase, Fe-only 3275826:3277589 reverse MW:64669
RUMHYD_00602	592.908	0.457906	0.154105	2.97139	0.00296459	0.0305029	RUMHYD_00602 RUMHYD_00602 formate dehydrogenase, alpha subunit 3277637:3280471 reverse MW:104903
RUMHYD_00642	1929.72	-2.2648	0.703136	-3.221	0.00127746	0.0165642	RUMHYD_00642 RUMHYD_00642 hypothetical protein 3310325:3310612 reverse MW:10965
RUMHYD_00643	1884.86	-2.33413	0.68247	-3.42012	0.000625939	0.00937029	RUMHYD_00643 RUMHYD_00643 ABC transporter, ATP-binding protein 3310670:3311302 reverse MW:24140
RUMHYD_00644	2394.25	-2.44895	0.644956	-3.79707	0.000146414	0.00322594	RUMHYD_00644 RUMHYD_00644 ABC transporter, ATP-binding protein 3311292:3312221 reverse MW:34134
RUMHYD_00645	2709.27	-2.40508	0.679446	-3.53976	0.000400488	0.00671588	RUMHYD_00645 RUMHYD_00645 ABC transporter, permease protein 3312231:3313103 reverse MW:31939
RUMHYD_00646	2924.97	-2.12279	0.703105	-3.01917	0.00253466	0.0272867	RUMHYD_00646 RUMHYD_00646 ABC transporter, permease protein 3313084:3314088 reverse MW:37000
RUMHYD_00647	20671.9	-2.23558	0.713566	-3.13297	0.00173047	0.0207418	RUMHYD_00647 RUMHYD_00647 ABC transporter, substrate-binding protein, family 5 3314407:3316068 reverse MW:61474
RUMHYD_00662	80.9211	1.23525	0.447818	2.75836	0.00580917	0.0487076	RUMHYD_00662 RUMHYD_00662 hypothetical protein 3326912:3328288 forward MW:52998
RUMHYD_00699	185.835	-2.67279	0.589402	-4.53474	5.77e-06	0.000229634	RUMHYD_00669 RUMHYD_00669 chain length determinant protein 3333514:3334932 forward MW:52460
RUMHYD_00700	128.674	-1.99857	0.632515	-3.15971	0.00157925	0.0195334	RUMHYD_00700 RUMHYD_00700 branched-chain amino acid ABC transporter, permease protein 3362780:3363751 reverse MW:34518
RUMHYD_00701	254.519	-2.59613	0.64104	-4.04987	5.12e-05	0.00141862	RUMHYD_00701 RUMHYD_00701 ABC transporter, ATP-binding protein 3363754:3365253 reverse MW:55842
RUMHYD_00702	204.637	-1.97204	0.515021	-3.82905	0.000128637	0.00293258	RUMHYD_00702 RUMHYD_00702 hypothetical protein 3365327:3366379 reverse MW:37745
RUMHYD_00703	127.462	-2.30591	0.556301	-4.14508	3.4e-05	0.0010144	RUMHYD_00703 hyuE hydantoin racemase 3366401:3367087 reverse MW:24962
RUMHYD_00704	50.7329	-3.26381	0.653688	-4.99292	5.95e-07	3.05e-05	RUMHYD_00704 RUMHYD_00704 amidase, hydantoinase/carbamoylase family 3367198:3368373 reverse MW:43226
RUMHYD_00705	134.052	-1.7961	0.652714	-2.75175	0.00592777	0.0495829	RUMHYD_00705 RUMHYD_00705 aminotransferase, class I/II 3368370:3369545 reverse MW:44066
RUMHYD_00749	1562.51	-2.45575	0.451109	-5.44381	5.22e-08	3.71e-06	RUMHYD_00749 RUMHYD_00749 Sigma-70 region 2 3413698:3414276 forward MW:22651
RUMHYD_00750	6887.63	-2.23111	0.486268	-4.58824	4.47e-06	0.000185612	RUMHYD_00750 RUMHYD_00750 hypothetical protein 3414273:3415661 forward MW:53142
RUMHYD_00751	2835.88	-1.93463	0.510275	-3.79135	0.000149829	0.00322594	RUMHYD_00751 purF amidophosphoribosyltransferase 3415728:3417116 reverse MW:50413
RUMHYD_00774	2466.92	-1.6282	0.34342	-4.74114	2.13e-06	9.63e-05	RUMHYD_00774 RUMHYD_00774 citrate (Si)-synthase 3439436:3440902 reverse MW:55639
RUMHYD_00782	80.8884	-1.14364	0.341515	-3.34873	0.000811821	0.0114063	RUMHYD_00782 RUMHYD_00782 MATE efflux family protein 3449227:3450600 reverse MW:49797
RUMHYD_00791	26.1778	1.65131	0.45909	3.59692	0.00032201	0.00578954	RUMHYD_00791 RUMHYD_00791 hypothetical protein 3459416:3459610 reverse MW:7219
RUMHYD_00802	675.066	-1.33117	0.37407	-3.55861	0.000372829	0.00640604	RUMHYD_00802 RUMHYD_00802 fibronectin type III domain protein 3473069:3477697 reverse MW:166837
RUMHYD_00803	194.021	-1.42527	0.459919	-3.09895	0.00194208	0.0222829	RUMHYD_00803 RUMHYD_00803 hypothetical protein 3477949:3480064 reverse MW:76207
RUMHYD_00808	343.713	-1.79335	0.557605	-3.21617	0.00129914	0.016721	RUMHYD_00808 RUMHYD_00808 fibronectin type III domain protein 3486008:3489043 reverse MW:110378
RUMHYD_00913	12.5672	-1.93149	0.695757	-2.7761	0.00550153	0.0468294	RUMHYD_00913 RUMHYD_00913 PHP domain protein 3600473:3601309 forward MW:31128
RUMHYD_00949	4795.69	-2.44723	0.71006	-3.44651	0.00056787	0.00879609	RUMHYD_00949 RUMHYD_00949 channel protein, hemolysin III family 2027326:2027988 reverse MW:24121
RUMHYD_00957	917.944	-0.974486	0.311568	-3.12769	0.00176188	0.0208818	RUMHYD_00957 RUMHYD_00957 DNA polymerase III, alpha subunit 2034571:2038041 forward MW:131771
RUMHYD_00965	167.927	-0.819011	0.243373	-3.36525	0.000764738	0.0108431	RUMHYD_00965 argF ornithine carbamoyltransferase 2044521:2045522 forward MW:37459
RUMHYD_00968	51.9389	-1.5912	0.410228	-3.87883	0.00010496	0.00247365	RUMHYD_00968 RUMHYD_00968 TIM-barrel protein, nifR3 family 2046848:2047810 forward MW:35751
RUMHYD_00973	35.313	-1.92165	0.539461	-3.56216	0.000367821	0.00640604	RUMHYD_00973 RUMHYD_00973 radical SAM domain protein 2051529:2053406 forward MW:72066
RUMHYD_01011	1654.29	0.756073	0.178508	4.23552	2.28e-05	0.000718268	RUMHYD_01011 RUMHYD_01011 resolvase, N-terminal domain protein 2086457:2088079 forward MW:62195
RUMHYD_01013	32.7586	-1.49321	0.533775	-2.79745	0.00515073	0.0449144	RUMHYD_01013 RUMHYD_01013 hypothetical protein 2088334:2089197 forward MW:31205
RUMHYD_01015	81.3202	-1.20273	0.395964	-3.03748	0.00238568	0.0262501	RUMHYD_01015 RUMHYD_01015 hypothetical protein 2089569:2091974 forward MW:90551
RUMHYD_01018	4.55426	2.19808	0.774254	2.83896	0.00452603	0.0413267	RUMHYD_01018 RUMHYD_01018 hypothetical protein 2094217:2094518 forward MW:10491
RUMHYD_01080	453.057	1.39458	0.450959	3.09249	0.00198488	0.0225714	RUMHYD_01080 RUMHYD_01080 Sigma-70 region 2 2145486:2146007 forward MW:20610
RUMHYD_01083	3456.01	2.98619	0.708763	4.21324	2.52e-05	0.000783954	RUMHYD_01083 RUMHYD_01083 hypothetical protein 2148074:2148583 forward MW:18955
RUMHYD_01084	2701.31	3.37658	0.764315	4.41779	9.97e-06	0.000370004	RUMHYD_01084 RUMHYD_01084 hypothetical protein 2148866:2149738 forward MW:32831
RUMHYD_01085	5282.85	2.13005	0.60438	3.52436	0.000424509	0.00708463	RUMHYD_01085 RUMHYD_01085 metallo-beta-lactamase domain protein 2149817:2151415 forward MW:59512
RUMHYD_01096	103353	2.71224	0.565592	4.7954	1.62e-06	7.65e-05	RUMHYD_01096 RUMHYD_01096 hypothetical protein 2160986:2161126 reverse MW:5395
RUMHYD_01100	636.317	0.791451	0.199225	3.97265	7.11e-05	0.00178361	RUMHYD_01100 RUMHYD_01100 hypothetical protein 2164693:2165022 forward MW:12062
RUMHYD_01101	9621.42	0.741527	0.235875	3.14372	0.00166813	0.020203	RUMHYD_01101 RUMHYD_01101 V-type ATPase 116kDa subunit family protein 2165065:2167083 forward MW:74946
RUMHYD_01104	3692.57	0.622704	0.21679	2.87239	0.00407381	0.0383004	RUMHYD_01104 RUMHYD_01104 ATP synthase, subunit C 2168233:2169204 forward MW:36785
RUMHYD_01105	773.84	0.636117	0.199574	3.18737	0.00143571	0.0180785	RUMHYD_01105 RUMHYD_01105 ATP synthase, subunit F 2169197:2169517 forward MW:11269
RUMHYD_01106	7959.57	0.75391	0.233236	3.23239	0.00122759	0.015977	RUMHYD_01106 RUMHYD_01106 ATP synthase ab domain protein 2169582:2171351 forward MW:64909
RUMHYD_01107	7513.12	0.775769	0.248152	3.12618	0.0017709	0.0208818	RUMHYD_01107 RUMHYD_01107 ATP synthase ab domain protein 2171353:2172723 forward MW:50503
RUMHYD_01108	3954.07	0.861526	0.255741	3.36875	0.000755106	0.0107952	RUMHYD_01108 RUMHYD_01108 V-type ATPase, D subunit 2172833:2173474 forward MW:24447
RUMHYD_01109	4257.16	1.47942	0.508355	2.91021	0.00361182	0.0348975	RUMHYD_01109 RUMHYD_01109 phosphate acetyl/butyryl transferase 2173948:2174853 forward MW:32518
RUMHYD_01110	17512.2	1.37163	0.468396	2.92836	0.00340758	0.033766	RUMHYD_01110 iorA indolepyruvate ferredoxin oxidoreductase, alpha subunit 2174863:2176662 forward MW:66392
RUMHYD_01113	9809.02	1.25294	0.441039	2.84089	0.00449884	0.0412568	RUMHYD_01113 buk butyrate kinase 2178608:2179723 forward MW:40469
RUMHYD_01115	601.06	-1.07116	0.366224	-2.92488	0.00344585	0.0338567	RUMHYD_01115 typA GTP-binding protein TypA 2183025:2184857 reverse MW:68246
RUMHYD_01139	24053.6	1.92406	0.422662	4.55224	5.31e-06	0.000217811	RUMHYD_01139 hydG iron-only hydrogenase maturation rSAM protein HydG 2206923:2208368 reverse MW:55082
RUMHYD_01148	2371.83	-1.6856	0.558584	-3.01762	0.00254765	0.0273422	RUMHYD_01148 RUMHYD_01148 ornithine cyclodeaminase 2220547:2221668 forward MW:40608
RUMHYD_01149	1443.17	-1.75532	0.588684	-2.98177	0.00286592	0.029751	RUMHYD_01149 RUMHYD_01149 TRAP transporter, DctM subunit 2221812:2223077 forward MW:44447
RUMHYD_01152	463.207	-1.85718	0.613555	-3.02691	0.00247067	0.0269303	RUMHYD_01152 RUMHYD_01152 TRAP transporter, DctQ-like membrane protein 2224317:2224868 forward MW:20376
RUMHYD_01153	2188.46	-1.66027	0.540295	-3.07289	0.00211993	0.0238527	RUMHYD_01153 RUMHYD_01153 hypothetical protein 2224878:2226167 forward MW:47875
RUMHYD_01156	138.456	-0.839224	0.282974	-2.96573	0.00301966	0.0309781	RUMHYD_01156 RUMHYD_01156 hypothetical protein 2227966:2229144 forward MW:46149
RUMHYD_01164	23.3607	2.23835	0.656398	3.41005	0.000649513	0.00964043	RUMHYD_01164 RUMHYD_01164 hypothetical protein 2235893:2236306 reverse MW:15145
RUMHYD_01165	34.4841	2.7695	0.628603	4.4058	1.05e-05	0.000386956	RUMHYD_01165 RUMHYD_01165 polyprenyl P-hydroxybenzoate and phenylacrylic acid decarboxylase 2236285:2236869 reverse MW:21654
RUMHYD_01166	134.65	2.07854	0.708217	2.93489	0.0033367	0.0332526	RUMHYD_01166 RUMHYD_01166 3-octaprenyl-4-hydroxybenzoate carboxy-lyase 2236859:2238346 reverse MW:54386
RUMHYD_01175	13.5346	2.32214	0.566371	4.10003	4.13e-05	0.00119079	RUMHYD_01175 RUMHYD_01175 racemase, Asp/Glu/Hydantoin family 2244907:2245551 forward MW:23708
RUMHYD_01200	7.59424	-2.3327	0.783031	-2.97906	0.0028913	0.0299254	RUMHYD_01200 RUMHYD_01200 DNA internalization competence protein ComEC/Rec2-like protein 2265387:2267558 forward MW:80112
RUMHYD_01209	283.749	-1.22024	0.324193	-3.76391	0.000167276	0.00351481	RUMHYD_01209 RUMHYD_01209 putative DNA modification/repair radical SAM protein 2275856:2277334 forward MW:56340
RUMHYD_01210	133.62	-1.23088	0.424775	-2.89772	0.00375891	0.0359208	RUMHYD_01210 RUMHYD_01210 putative DNA metabolism protein 2277350:2278147 forward MW:30870
RUMHYD_01211	346.057	-1.30764	0.256537	-5.09727	3.45e-07	1.91e-05	RUMHYD_01211 uvrA excinuclease ABC, A subunit 2278216:2281083 forward MW:106069
RUMHYD_01230	13.876	-2.06849	0.68305	-3.02832	0.0024592	0.0268893	RUMHYD_01230 RUMHYD_01230 MATE efflux family protein 2297856:2299208 forward MW:49419
RUMHYD_01235	1078.78	0.987325	0.298357	3.3092	0.000935625	0.0125966	RUMHYD_01235 RUMHYD_01235 ABC transporter, ATP-binding protein 2302869:2303981 reverse MW:41210
RUMHYD_01236	618.55	1.21098	0.251078	4.82313	1.41e-06	6.94e-05	RUMHYD_01236 RUMHYD_01236 hypothetical protein 2304185:2304841 forward MW:24105
RUMHYD_01253	233.574	0.917338	0.251962	3.64077	0.00027182	0.00509735	RUMHYD_01253 RUMHYD_01253 adenylate cyclase 2319119:2319610 reverse MW:19277
RUMHYD_01258	563.217	-0.496178	0.177259	-2.79917	0.00512347	0.0447886	RUMHYD_01258 clpX ATP-dependent Clp protease, ATP-binding subunit ClpX 2322964:2324262 forward MW:48095
RUMHYD_01265	261.347	-0.757701	0.233154	-3.24979	0.0011549	0.0151439	RUMHYD_01265 truA tRNA pseudouridine synthase A 2329803:2330540 forward MW:27956
RUMHYD_01297	469.395	1.07529	0.256539	4.19152	2.77e-05	0.000855294	RUMHYD_01297 trpS tryptophan--tRNA ligase 2357608:2358687 reverse MW:40505
RUMHYD_01307	887.817	0.553146	0.196222	2.81899	0.00481755	0.0429939	RUMHYD_01307 RUMHYD_01307 DNA-binding helix-turn-helix protein 2364830:2365198 reverse MW:13823
RUMHYD_01331	58.2514	1.02869	0.362854	2.835	0.00458259	0.0415171	RUMHYD_01331 asrA sulfite reductase, subunit A 2385535:2386545 reverse MW:38969
RUMHYD_01332	76.4774	1.58319	0.330434	4.79126	1.66e-06	7.71e-05	RUMHYD_01332 RUMHYD_01332 cyclic nucleotide-binding domain protein 2386562:2387254 reverse MW:26619
RUMHYD_01379	17.3688	-1.90399	0.652117	-2.91971	0.00350358	0.034223	RUMHYD_01379 RUMHYD_01379 MATE efflux family protein 2427508:2428884 forward MW:49186
RUMHYD_01469	12.8716	-2.85566	0.772848	-3.69498	0.000219902	0.00434083	RUMHYD_01469 RUMHYD_01469 phage portal protein, HK97 family 2511144:2512511 forward MW:50554
RUMHYD_01471	21.3841	-2.45613	0.697844	-3.51959	0.00043221	0.00717881	RUMHYD_01471 RUMHYD_01471 phage major capsid protein, HK97 family 2513163:2514371 forward MW:44275
RUMHYD_01473	8.85345	-2.47225	0.781861	-3.162	0.00156689	0.0194495	RUMHYD_01473 RUMHYD_01473 phage DNA packaging protein 2514999:2515277 forward MW:10711
RUMHYD_01478	15.563	-2.06534	0.707451	-2.91941	0.00350695	0.034223	RUMHYD_01478 RUMHYD_01478 hypothetical protein 2516916:2517290 forward MW:14449
RUMHYD_01505	38.4604	-1.25026	0.437976	-2.85463	0.00430871	0.0400925	RUMHYD_01505 RUMHYD_01505 acetyltransferase, GNAT family 2539475:2539924 reverse MW:17266
RUMHYD_01603	53.4586	1.12826	0.369638	3.05232	0.00227077	0.0251443	RUMHYD_01603 RUMHYD_01603 hypothetical protein 2635550:2635927 reverse MW:13177
RUMHYD_01604	170.014	0.661908	0.235608	2.80936	0.00496405	0.0438345	RUMHYD_01604 RUMHYD_01604 FCD domain protein 2636251:2636898 forward MW:24492
RUMHYD_01605	37.8589	2.65769	0.476076	5.58249	2.37e-08	1.88e-06	RUMHYD_01605 RUMHYD_01605 dihydrodipicolinate synthetase family 2637041:2637955 forward MW:34103
RUMHYD_01615	56.6934	1.51863	0.485278	3.1294	0.00175163	0.0208522	RUMHYD_01615 RUMHYD_01615 hypothetical protein 2646099:2646449 forward MW:12829
RUMHYD_01630	81.9136	0.861175	0.310231	2.77592	0.0055046	0.0468294	RUMHYD_01630 RUMHYD_01630 hypothetical protein 2658142:2658345 reverse MW:7596
RUMHYD_01634	2204.48	1.38465	0.487493	2.84034	0.00450655	0.0412568	RUMHYD_01634 RUMHYD_01634 hypothetical protein 2659990:2660202 reverse MW:8225
RUMHYD_01656	121.312	-0.988176	0.344707	-2.86671	0.00414757	0.0387847	RUMHYD_01656 RUMHYD_01656 E1-E2 ATPase 2680872:2682164 forward MW:46831
RUMHYD_01676	222.055	-0.860054	0.290512	-2.96048	0.00307163	0.0314189	RUMHYD_01676 RUMHYD_01676 hypothetical protein 1814486:1814851 forward MW:14071
RUMHYD_01694	183.458	0.889716	0.225185	3.95105	7.78e-05	0.00192482	RUMHYD_01694 RUMHYD_01694 putative ribokinase 1830084:1831019 forward MW:33052
RUMHYD_01704	489.896	0.540027	0.18825	2.86867	0.00412206	0.0386498	RUMHYD_01704 spo0A sporulation transcription factor Spo0A 1843329:1844135 forward MW:30756
RUMHYD_01710	166.056	1.03441	0.252647	4.09429	4.23e-05	0.00121071	RUMHYD_01710 RUMHYD_01710 hypothetical protein 1850499:1850627 forward MW:5089
RUMHYD_01712	18.236	1.7558	0.460345	3.81409	0.000136684	0.00308449	RUMHYD_01712 RUMHYD_01712 hypothetical protein 1851732:1852034 forward MW:11109
RUMHYD_01714	295.625	1.15301	0.223964	5.14818	2.63e-07	1.48e-05	RUMHYD_01714 RUMHYD_01714 transcriptional regulator, Rrf2 family 1853689:1854117 forward MW:15328
RUMHYD_01715	859.934	0.705236	0.254679	2.76912	0.0056208	0.0474706	RUMHYD_01715 nifS cysteine desulfurase NifS 1854143:1855327 forward MW:43746
RUMHYD_01716	196.166	0.868351	0.28927	3.00187	0.00268326	0.0282755	RUMHYD_01716 nifU Fe-S iron-sulfur cluster assembly protein, NifU family 1855352:1855795 forward MW:16155
RUMHYD_01717	391.101	0.674697	0.210768	3.20114	0.00136887	0.0174256	RUMHYD_01717 trmU tRNA (5-methylaminomethyl-2-thiouridylate)-methyltransferase 1855795:1856883 forward MW:40037
RUMHYD_01756	17.2855	-2.17244	0.685117	-3.17091	0.00151964	0.0189303	RUMHYD_01756 RUMHYD_01756 phage terminase, large subunit, PBSX family 1886050:1887237 forward MW:45918
RUMHYD_01758	27.9424	-1.7041	0.577428	-2.95118	0.00316559	0.0320045	RUMHYD_01758 RUMHYD_01758 putative phage minor capsid protein 1887590:1889044 forward MW:55515
RUMHYD_01785	21.5077	-2.14848	0.624645	-3.43952	0.000582753	0.00884967	RUMHYD_01785 RUMHYD_01785 hypothetical protein 1901372:1904374 forward MW:108199
RUMHYD_01792	17843.9	-0.648103	0.234602	-2.76257	0.00573491	0.0482009	RUMHYD_01792 RUMHYD_01792 putative phosphoenolpyruvate carboxykinase (ATP) 1912311:1914071 forward MW:65326
RUMHYD_01821	284.653	0.817003	0.293612	2.7826	0.00539257	0.0463282	RUMHYD_01821 RUMHYD_01821 hypothetical protein 1946392:1946862 reverse MW:17742
RUMHYD_01846	94.9712	2.72093	0.820046	3.31802	0.000906574	0.012304	RUMHYD_01846 RUMHYD_01846 hypothetical protein 1969186:1969385 forward MW:7478
RUMHYD_01847	229.4	2.74143	0.798811	3.43188	0.000599403	0.00901172	RUMHYD_01847 RUMHYD_01847 O-acetylhomoserine aminocarboxypropyltransferase/cysteine synthase 1969581:1970678 forward MW:39860
RUMHYD_01848	230.134	2.99331	0.786412	3.80629	0.000141067	0.0031541	RUMHYD_01848 cysK cysteine synthase A 1970692:1971618 forward MW:32953
RUMHYD_01849	99.3652	2.16922	0.587858	3.69004	0.000224221	0.00436917	RUMHYD_01849 RUMHYD_01849 hypothetical protein 1971783:1972412 reverse MW:23850
RUMHYD_01858	85.4478	-1.38237	0.493437	-2.80152	0.00508629	0.0445753	RUMHYD_01858 fabG 3-oxoacyl-[acyl-carrier-protein] reductase 1978710:1979450 forward MW:26041
RUMHYD_01864	143.074	-1.35825	0.403067	-3.3698	0.00075223	0.0107952	RUMHYD_01864 RUMHYD_01864 oxidoreductase, 2-nitropropane dioxygenase family protein 1984674:1985732 forward MW:38464
RUMHYD_01866	932.511	0.5007	0.14917	3.35657	0.000789166	0.0111442	RUMHYD_01866 gltX glutamate--tRNA ligase 1986778:1988262 forward MW:56933
RUMHYD_01878	97.2296	-0.94356	0.310204	-3.04174	0.00235216	0.025963	RUMHYD_01878 prfC peptide chain release factor 3 1996028:1997620 forward MW:60092
RUMHYD_01888	267.638	-0.677511	0.223281	-3.03435	0.00241054	0.0264402	RUMHYD_01888 recN DNA repair protein RecN 2004896:2006587 forward MW:64574
RUMHYD_01896	617.776	-1.84286	0.505799	-3.64346	0.000268995	0.00507165	RUMHYD_01896 RUMHYD_01896 hypothetical protein 1750645:1751373 forward MW:28312
RUMHYD_01897	442.092	-1.15318	0.389743	-2.95881	0.00308828	0.0314969	RUMHYD_01897 RUMHYD_01897 hypothetical protein 1752016:1752309 reverse MW:11357
RUMHYD_01898	136.809	-2.24754	0.467316	-4.80945	1.51e-06	7.23e-05	RUMHYD_01898 RUMHYD_01898 hypothetical protein 1752491:1752733 forward MW:9818
RUMHYD_01899	212.081	-1.66938	0.417266	-4.00076	6.31e-05	0.00166843	RUMHYD_01899 RUMHYD_01899 hypothetical protein 1752919:1753050 reverse MW:5144
RUMHYD_01900	166.352	-1.54096	0.49304	-3.12542	0.00177552	0.0208818	RUMHYD_01900 RUMHYD_01900 hypothetical protein 1753114:1753293 reverse MW:6590
RUMHYD_01905	334.348	-1.2024	0.319941	-3.7582	0.000171141	0.0035745	RUMHYD_01905 RUMHYD_01905 hypothetical protein 1754814:1755041 forward MW:8762
RUMHYD_01906	445.798	-1.88995	0.307396	-6.14825	7.83e-10	8.28e-08	RUMHYD_01906 RUMHYD_01906 hypothetical protein 1755031:1755246 forward MW:8083
RUMHYD_01917	24.5573	-1.66447	0.568741	-2.92659	0.00342697	0.0338567	RUMHYD_01917 RUMHYD_01917 hypothetical protein 1761295:1761480 forward MW:6947
RUMHYD_01954	10191.1	-1.10348	0.395903	-2.78725	0.00531577	0.0457813	RUMHYD_01954 RUMHYD_01954 hypothetical protein 1777214:1777933 forward MW:25302
RUMHYD_01955	1376	-1.16628	0.309823	-3.76435	0.000166981	0.00351481	RUMHYD_01955 RUMHYD_01955 hypothetical protein 1777933:1778145 forward MW:8208
RUMHYD_01956	2114.08	-1.54629	0.454027	-3.40572	0.000659897	0.00975306	RUMHYD_01956 RUMHYD_01956 hypothetical protein 1778175:1778639 forward MW:16300
RUMHYD_01957	9206.83	-1.48823	0.525932	-2.82971	0.00465901	0.0418831	RUMHYD_01957 RUMHYD_01957 hypothetical protein 1778633:1779415 forward MW:29928
RUMHYD_01960	784.952	-1.81786	0.52918	-3.43524	0.000592028	0.00893936	RUMHYD_01960 RUMHYD_01960 hypothetical protein 1780614:1780976 forward MW:14301
RUMHYD_01981	303.463	-1.67309	0.469328	-3.56485	0.000364062	0.00640604	RUMHYD_01981 RUMHYD_01981 hypothetical protein 1796915:1797424 forward MW:19958
RUMHYD_01982	602.98	-2.13281	0.485534	-4.39271	1.12e-05	0.000402552	RUMHYD_01982 RUMHYD_01982 AntA/AntB antirepressor 1797538:1798371 forward MW:32279
RUMHYD_01983	674.879	-1.53494	0.384052	-3.99671	6.42e-05	0.00168441	RUMHYD_01983 RUMHYD_01983 Ribbon-helix-helix protein, CopG family 1798497:1798664 forward MW:6535
RUMHYD_01986	190.191	-1.3174	0.370117	-3.55942	0.000371669	0.00640604	RUMHYD_01986 RUMHYD_01986 toxin-antitoxin system, toxin component, Bro domain protein 1799254:1800039 forward MW:29858
RUMHYD_01989	1482.19	-1.24926	0.284963	-4.38392	1.17e-05	0.000414873	RUMHYD_01989 RUMHYD_01989 Fic family protein 1801077:1801865 forward MW:31248
RUMHYD_01990	201.52	-1.27597	0.378474	-3.37135	0.000747998	0.0107952	RUMHYD_01990 RUMHYD_01990 hypothetical protein 1801869:1802087 forward MW:8442
RUMHYD_01997	129.705	-2.09163	0.379039	-5.51823	3.42e-08	2.54e-06	RUMHYD_01997 RUMHYD_01997 aspartate racemase 1276149:1276856 reverse MW:26033
RUMHYD_01998	158.018	-2.29236	0.358165	-6.40028	1.55e-10	1.8e-08	RUMHYD_01998 RUMHYD_01998 transporter, dicarboxylate/amino acid:cation Na+/H+ symporter family protein 1276889:1278133 reverse MW:44199
RUMHYD_01999	194.282	-2.1929	0.340745	-6.43561	1.23e-10	1.53e-08	RUMHYD_01999 RUMHYD_01999 hypothetical protein 1278150:1279514 reverse MW:50991
RUMHYD_02007	2.30611	2.34978	0.837801	2.8047	0.00503637	0.0443372	RUMHYD_02007 RUMHYD_02007 hypothetical protein 1285033:1285320 forward MW:10982
RUMHYD_02083	45.8442	2.39794	0.471195	5.08905	3.6e-07	1.93e-05	RUMHYD_02083 RUMHYD_02083 transcriptional regulator, GntR family 1349145:1349519 forward MW:14342
RUMHYD_02084	134.744	2.03762	0.510244	3.99342	6.51e-05	0.00169521	RUMHYD_02084 RUMHYD_02084 ABC transporter, ATP-binding protein 1349512:1350369 forward MW:31916
RUMHYD_02085	150.361	2.15404	0.612686	3.51573	0.000438548	0.00721122	RUMHYD_02085 RUMHYD_02085 hypothetical protein 1350366:1351022 forward MW:24018
RUMHYD_02089	425.156	1.6968	0.426963	3.97412	7.06e-05	0.00178361	RUMHYD_02089 RUMHYD_02089 transporter, SSS family 1353012:1354469 reverse MW:51613
RUMHYD_02122	76.4606	-2.15237	0.731913	-2.94074	0.00327426	0.0327239	RUMHYD_02122 RUMHYD_02122 Na+/H+ antiporter family protein 1387970:1389346 reverse MW:48418
RUMHYD_02127	105.535	-1.42541	0.314492	-4.5324	5.83e-06	0.000229634	RUMHYD_02127 RUMHYD_02127 hypothetical protein 1393971:1395071 forward MW:38922
RUMHYD_02128	115.161	-1.69924	0.359477	-4.72697	2.28e-06	0.000101911	RUMHYD_02128 RUMHYD_02128 ABC transporter, ATP-binding protein 1395201:1397612 forward MW:87846
RUMHYD_02129	59.318	-1.42959	0.389032	-3.67475	0.000238087	0.0045629	RUMHYD_02129 RUMHYD_02129 branched-chain amino acid ABC transporter, permease protein 1397609:1398592 forward MW:34728
RUMHYD_02140	18.0029	-2.73711	0.712292	-3.84268	0.000121697	0.00284884	RUMHYD_02140 RUMHYD_02140 Transketolase, thiamine diphosphate binding domain protein 1408754:1409593 forward MW:30840
RUMHYD_02142	28.6399	-1.4435	0.502009	-2.87545	0.0040345	0.0381365	RUMHYD_02142 RUMHYD_02142 hypothetical protein 1410561:1411424 forward MW:31231
RUMHYD_02143	82.9734	-1.18947	0.422092	-2.81803	0.00483188	0.0429939	RUMHYD_02143 pdxB 4-phosphoerythronate dehydrogenase 1411436:1412404 forward MW:35324
RUMHYD_02164	665.857	0.825056	0.291269	2.83263	0.00461668	0.0417176	RUMHYD_02164 RUMHYD_02164 ATPase/histidine kinase/DNA gyrase B/HSP90 domain protein 1427838:1429253 reverse MW:53379
RUMHYD_02166	1220.12	0.869908	0.311483	2.7928	0.0052254	0.0452263	RUMHYD_02166 RUMHYD_02166 MutS2 family protein 1429965:1432346 reverse MW:88470
RUMHYD_02168	131.237	-0.889849	0.31304	-2.8426	0.00447467	0.0411811	RUMHYD_02168 RUMHYD_02168 HDIG domain protein 1434782:1435729 forward MW:35587
RUMHYD_02175	30.7366	1.20097	0.401604	2.99042	0.00278593	0.0290973	RUMHYD_02175 RUMHYD_02175 hypothetical protein 1439970:1440314 forward MW:13111
RUMHYD_02186	418.616	2.44951	0.698772	3.50545	0.000455836	0.00736091	RUMHYD_02186 RUMHYD_02186 hypothetical protein 1445056:1445229 reverse MW:6928
RUMHYD_02187	375.862	2.12767	0.612079	3.47614	0.000508692	0.00810191	RUMHYD_02187 RUMHYD_02187 hypothetical protein 1445344:1445883 reverse MW:20698
RUMHYD_02188	818.947	2.79647	0.678161	4.12361	3.73e-05	0.00108971	RUMHYD_02188 trxA thioredoxin 1446192:1446524 forward MW:12215
RUMHYD_02191	631.826	2.97141	0.678613	4.37865	1.19e-05	0.000420727	RUMHYD_02191 RUMHYD_02191 4Fe-4S binding domain protein 1448582:1448791 forward MW:7438
RUMHYD_02192	5082.76	2.61469	0.700449	3.73288	0.000189305	0.00386137	RUMHYD_02192 RUMHYD_02192 hypothetical protein 1448788:1449363 forward MW:22531
RUMHYD_02194	2546.58	2.16455	0.649989	3.33013	0.000868062	0.0118807	RUMHYD_02194 RUMHYD_02194 transcriptional regulator, LacI family 1450340:1451365 forward MW:39144
RUMHYD_02202	34.3221	1.98568	0.564976	3.51463	0.000440364	0.00721122	RUMHYD_02202 RUMHYD_02202 putative cyclase 1459057:1459860 reverse MW:30056
RUMHYD_02203	55.7984	1.68441	0.444077	3.79307	0.000148797	0.00322594	RUMHYD_02203 RUMHYD_02203 aminotransferase, class I/II 1459841:1461076 reverse MW:45107
RUMHYD_02204	38.5876	1.48911	0.377744	3.94211	8.08e-05	0.0019839	RUMHYD_02204 panB 3-methyl-2-oxobutanoate hydroxymethyltransferase 1461149:1462012 reverse MW:31028
RUMHYD_02206	74.3012	1.02674	0.301735	3.40278	0.000667033	0.00977568	RUMHYD_02206 RUMHYD_02206 LysR substrate binding domain protein 1462378:1463280 forward MW:33434
RUMHYD_02211	8.52081	-2.5158	0.768753	-3.27257	0.00106575	0.0140808	RUMHYD_02211 RUMHYD_02211 acetyltransferase, GNAT family 1466136:1466771 forward MW:24450
RUMHYD_02226	181.695	0.994651	0.31839	3.12401	0.00178406	0.0208818	RUMHYD_02226 RUMHYD_02226 transcriptional regulator, LacI family 1481923:1482942 reverse MW:37668
RUMHYD_02227	23.5531	1.85361	0.508186	3.6475	0.000264803	0.00501975	RUMHYD_02227 RUMHYD_02227 ABC transporter, solute-binding protein 1483107:1484471 forward MW:49902
RUMHYD_02228	50.1363	1.63793	0.519266	3.15432	0.00160875	0.0197581	RUMHYD_02228 RUMHYD_02228 ABC transporter, permease protein 1484458:1485864 forward MW:52820
RUMHYD_02229	67.4369	2.32766	0.303197	7.67705	1.63e-14	4.37e-12	RUMHYD_02229 RUMHYD_02229 ABC transporter, permease protein 1485867:1486739 forward MW:32752
RUMHYD_02230	84.2043	2.2149	0.340516	6.50454	7.79e-11	1.05e-08	RUMHYD_02230 pulA pullulanase, type I 1486783:1488427 forward MW:63121
RUMHYD_02232	35.6769	1.29328	0.405273	3.19113	0.00141718	0.0179098	RUMHYD_02232 RUMHYD_02232 putative glycogen debranching enzyme, archaeal type 1488981:1490921 forward MW:73495
RUMHYD_02233	296.039	0.980918	0.236542	4.1469	3.37e-05	0.0010144	RUMHYD_02233 glgP phosphorylase, glycogen/starch/alpha-glucan family 1490944:1493205 forward MW:86663
RUMHYD_02234	84.7271	1.24321	0.319953	3.88561	0.000102074	0.00242199	RUMHYD_02234 malQ 4-alpha-glucanotransferase 1493227:1494681 forward MW:56090
RUMHYD_02239	33.9808	1.43219	0.432145	3.31413	0.000919272	0.012428	RUMHYD_02239 proB glutamate 5-kinase 1499116:1499916 forward MW:28905
RUMHYD_02245	63.3589	2.16418	0.51052	4.23917	2.24e-05	0.000717902	RUMHYD_02245 RUMHYD_02245 hypothetical protein 1503388:1504166 forward MW:29429
RUMHYD_02247	375.056	3.05465	0.498193	6.13147	8.71e-10	8.93e-08	RUMHYD_02247 RUMHYD_02247 hypothetical protein 1504668:1506068 forward MW:52232
RUMHYD_02248	198.969	2.53841	0.443222	5.72717	1.02e-08	8.69e-07	RUMHYD_02248 RUMHYD_02248 Transketolase, thiamine diphosphate binding domain protein 1506065:1506904 forward MW:30920
RUMHYD_02249	308.968	2.76933	0.388151	7.13466	9.7e-13	1.78e-10	RUMHYD_02249 RUMHYD_02249 Transketolase, C-terminal domain protein 1506897:1507826 forward MW:33065
RUMHYD_02250	1049.41	2.97233	0.47549	6.25109	4.08e-10	4.44e-08	RUMHYD_02250 RUMHYD_02250 hypothetical protein 1507930:1508976 forward MW:36822
RUMHYD_02251	98.9174	2.32373	0.359906	6.45649	1.07e-10	1.38e-08	RUMHYD_02251 RUMHYD_02251 hypothetical protein 1509128:1509781 forward MW:23055
RUMHYD_02252	120.882	1.94066	0.368302	5.2692	1.37e-07	8.53e-06	RUMHYD_02252 RUMHYD_02252 ABC transporter, ATP-binding protein 1509815:1511374 forward MW:58290
RUMHYD_02253	53.208	1.80661	0.561331	3.21843	0.00128893	0.0166511	RUMHYD_02253 RUMHYD_02253 branched-chain amino acid ABC transporter, permease protein 1511377:1512429 forward MW:36354
RUMHYD_02254	22.3769	1.98059	0.499813	3.96266	7.41e-05	0.00184666	RUMHYD_02254 RUMHYD_02254 RbsD/FucU transport family protein 1512441:1512836 forward MW:14432
RUMHYD_02256	110.611	0.752593	0.257834	2.91891	0.00351256	0.034223	RUMHYD_02256 RUMHYD_02256 putative glycerol kinase 1513815:1515296 forward MW:53923
RUMHYD_02266	64.2073	-1.46628	0.413896	-3.54264	0.000396143	0.00667511	RUMHYD_02266 RUMHYD_02266 carbohydrate kinase, FGGY family protein 1527252:1528814 forward MW:57567
RUMHYD_02287	406.332	2.70009	0.57606	4.68716	2.77e-06	0.000119288	RUMHYD_02287 cadA cadmium-exporting ATPase 1549198:1551084 forward MW:67769
RUMHYD_02293	38.2672	1.34053	0.433517	3.09222	0.00198664	0.0225714	RUMHYD_02293 RUMHYD_02293 hypothetical protein 1556190:1556375 reverse MW:6948
RUMHYD_02330	11.7217	2.15098	0.681443	3.1565	0.00159673	0.0196798	RUMHYD_02330 RUMHYD_02330 ABC transporter, ATP-binding protein 1591135:1592664 forward MW:56663
RUMHYD_02333	10.1831	1.95339	0.65359	2.98871	0.00280162	0.0291703	RUMHYD_02333 RUMHYD_02333 basic membrane protein 1594764:1595879 forward MW:40309
RUMHYD_02341	12.0398	1.61223	0.57683	2.79498	0.00519026	0.0450339	RUMHYD_02341 lhyD L-hydantoinase 1603381:1604751 forward MW:50705
RUMHYD_02418	1204.8	1.07883	0.368836	2.92497	0.00344487	0.0338567	RUMHYD_02418 RUMHYD_02418 hypothetical protein 1675963:1677150 forward MW:43293
RUMHYD_02430	1002.54	0.476557	0.165833	2.87371	0.00405683	0.0382439	RUMHYD_02430 glnS glutamine--tRNA ligase 1684281:1685945 forward MW:64421
RUMHYD_02432	275.599	0.775404	0.220606	3.51488	0.00043995	0.00721122	RUMHYD_02432 RUMHYD_02432 4Fe-4S binding domain protein 1686351:1686743 forward MW:13966
RUMHYD_02433	1015.58	1.28041	0.251587	5.08936	3.59e-07	1.93e-05	RUMHYD_02433 RUMHYD_02433 hypothetical protein 1686980:1687408 reverse MW:15961
RUMHYD_02446	1428.61	-1.9759	0.578755	-3.41406	0.000640027	0.00954024	RUMHYD_02446 RUMHYD_02446 EDD domain protein, DegV family 1699461:1700321 forward MW:31471
RUMHYD_02447	760.456	-1.05613	0.372352	-2.83637	0.00456298	0.0414471	RUMHYD_02447 RUMHYD_02447 hypothetical protein 1700400:1700723 forward MW:12016
RUMHYD_02449	469.968	-0.634928	0.225947	-2.81007	0.00495305	0.0438345	RUMHYD_02449 RUMHYD_02449 amidohydrolase family protein 1701505:1702788 forward MW:46287
RUMHYD_02451	130.082	-0.975061	0.27757	-3.51285	0.000443328	0.00721595	RUMHYD_02451 RUMHYD_02451 oxidoreductase NAD-binding domain protein 1703742:1704563 forward MW:29906
RUMHYD_02452	141.553	-0.900679	0.305569	-2.94755	0.00320305	0.0322528	RUMHYD_02452 RUMHYD_02452 dihydroorotate oxidase 1704560:1705465 forward MW:32338
RUMHYD_02461	407.976	-0.685571	0.193295	-3.54677	0.000389983	0.00660321	RUMHYD_02461 purM phosphoribosylformylglycinamidine cyclo-ligase 1710762:1711814 forward MW:37778
RUMHYD_02464	271.494	-2.69704	0.484184	-5.57029	2.54e-08	1.93e-06	RUMHYD_02464 RUMHYD_02464 hypothetical protein 1713788:1713925 forward MW:5213
RUMHYD_02465	6144.69	-2.20773	0.55125	-4.00495	6.2e-05	0.00165165	RUMHYD_02465 thiC thiamine biosynthesis protein ThiC 1714143:1715444 forward MW:47947
RUMHYD_02529	159.788	0.729113	0.262525	2.77731	0.00548103	0.0468294	RUMHYD_02529 bltD diamine N-acetyltransferase 560222:560692 reverse MW:17937
RUMHYD_02569	73.3746	2.01918	0.641172	3.1492	0.00163716	0.0199358	RUMHYD_02569 RUMHYD_02569 hypothetical protein 603341:603484 forward MW:5304
RUMHYD_02604	35.9245	-2.0837	0.549859	-3.78952	0.000150937	0.00322987	RUMHYD_02604 RUMHYD_02604 transcriptional regulator, GntR family 638685:640094 forward MW:55272
RUMHYD_02609	1308.18	0.607178	0.176305	3.4439	0.000573391	0.00881051	RUMHYD_02609 RUMHYD_02609 malic enzyme, NAD binding domain protein 643692:644843 reverse MW:41147
RUMHYD_02614	45.614	-1.91972	0.546621	-3.51197	0.000444791	0.00721595	RUMHYD_02614 RUMHYD_02614 hypothetical protein 647982:648884 reverse MW:34020
RUMHYD_02618	749.239	-1.53953	0.528875	-2.91096	0.00360324	0.0348975	RUMHYD_02618 RUMHYD_02618 hypothetical protein 650154:650780 reverse MW:24630
RUMHYD_02621	1271.76	1.11857	0.391861	2.8545	0.0043104	0.0400925	RUMHYD_02621 RUMHYD_02621 hypothetical protein 653606:653848 forward MW:9298
RUMHYD_02642	75.1611	1.04411	0.28405	3.67579	0.000237113	0.0045629	RUMHYD_02642 RUMHYD_02642 bacterial transcriptional activator domain protein 678569:679645 forward MW:42564
RUMHYD_02670	866.95	-3.30947	0.477314	-6.93353	4.1e-12	6.82e-10	RUMHYD_02670 RUMHYD_02670 BioY family protein 705244:705879 reverse MW:23073
RUMHYD_02685	117.755	2.15501	0.697924	3.08774	0.00201685	0.0228401	RUMHYD_02685 RUMHYD_02685 pyridine nucleotide-disulfide oxidoreductase 717662:719309 forward MW:61491
RUMHYD_02686	19.801	2.7188	0.66751	4.07305	4.64e-05	0.00131585	RUMHYD_02686 RUMHYD_02686 hypothetical protein 719332:719631 forward MW:11637
RUMHYD_02687	18.4581	2.84322	0.634593	4.48039	7.45e-06	0.000282479	RUMHYD_02687 RUMHYD_02687 4Fe-4S binding domain protein 719618:719905 forward MW:10549
RUMHYD_02688	1150.34	1.38725	0.257817	5.38076	7.42e-08	4.88e-06	RUMHYD_02688 RUMHYD_02688 diaminopimelate dehydrogenase 719990:720976 forward MW:36859
RUMHYD_02701	38.6656	-1.64544	0.529721	-3.10623	0.00189486	0.0218128	RUMHYD_02701 RUMHYD_02701 aminotransferase, class I/II 733350:734525 reverse MW:43711
RUMHYD_02720	167.426	-1.6883	0.520718	-3.24225	0.0011859	0.0154922	RUMHYD_02720 RUMHYD_02720 ABC transporter, ATP-binding protein 753948:755990 forward MW:75895
RUMHYD_02721	141.843	-2.12321	0.44022	-4.82307	1.41e-06	6.94e-05	RUMHYD_02721 RUMHYD_02721 ABC transporter, ATP-binding protein 755983:757818 forward MW:68701
RUMHYD_02817	95.7474	0.925972	0.267786	3.45788	0.000544441	0.00851574	RUMHYD_02817 RUMHYD_02817 hypothetical protein 844199:844318 forward MW:4673
RUMHYD_02819	391.864	1.34222	0.478671	2.80406	0.00504641	0.0443372	RUMHYD_02819 RUMHYD_02819 hypothetical protein 845796:846638 reverse MW:32620
RUMHYD_02827	108.166	1.53284	0.488123	3.14028	0.00168788	0.0203714	RUMHYD_02827 RUMHYD_02827 DNA-binding helix-turn-helix protein 851681:851914 forward MW:8869
RUMHYD_02863	174.932	-1.12205	0.315577	-3.55555	0.000377184	0.00644911	RUMHYD_02863 RUMHYD_02863 tape measure domain protein 871880:875143 forward MW:107353
RUMHYD_02864	230.708	-1.47627	0.375006	-3.93665	8.26e-05	0.00201004	RUMHYD_02864 RUMHYD_02864 putative phage tail component domain protein 875155:876687 forward MW:56562
RUMHYD_02865	237.785	-1.27421	0.407794	-3.12463	0.00178029	0.0208818	RUMHYD_02865 RUMHYD_02865 phage minor structural protein, N-terminal domain protein 876684:878195 forward MW:56373
RUMHYD_02866	319.404	-0.920129	0.299628	-3.0709	0.00213413	0.0239351	RUMHYD_02866 RUMHYD_02866 hypothetical protein 878207:880108 forward MW:69927
RUMHYD_02867	119.332	-1.36335	0.377513	-3.61139	0.000304559	0.00550416	RUMHYD_02867 RUMHYD_02867 hypothetical protein 880161:881075 forward MW:31875
RUMHYD_02873	2825.99	1.3946	0.445625	3.12955	0.00175076	0.0208522	RUMHYD_02873 RUMHYD_02873 toxin-antitoxin system, toxin component, HicA family 882883:883071 forward MW:7103
RUMHYD_02876	99.479	-1.93093	0.511406	-3.77572	0.000159544	0.00339324	RUMHYD_02876 RUMHYD_02876 glycosyl hydrolase family 25 883835:885694 forward MW:68889
RUMHYD_02905	629.164	0.645296	0.213628	3.02066	0.00252226	0.0272372	RUMHYD_02905 glgB 1,4-alpha-glucan branching enzyme 906312:908132 reverse MW:70702
RUMHYD_02936	251.92	-0.793693	0.241825	-3.2821	0.00103037	0.0136652	RUMHYD_02936 thiI thiamine biosynthesis/tRNA modification protein ThiI 934530:935720 forward MW:44856
RUMHYD_03014	172.083	1.41131	0.507842	2.77904	0.00545196	0.0467234	RUMHYD_03014 RUMHYD_03014 pyruvate formate lyase 1007549:1009816 forward MW:85839
RUMHYD_03026	727.325	-1.05604	0.339142	-3.11386	0.00184659	0.0213983	RUMHYD_03026 thrS threonine--tRNA ligase 1018304:1020307 forward MW:77218
RUMHYD_03027	306.364	-0.850915	0.210553	-4.04133	5.31e-05	0.00145974	RUMHYD_03027 aroD 3-dehydroquinate dehydratase, type I 1020326:1021105 forward MW:29296
RUMHYD_03052	187.255	-1.09733	0.38549	-2.84659	0.00441896	0.040776	RUMHYD_03052 RUMHYD_03052 ABC transporter, substrate-binding protein, family 3 1044088:1044936 forward MW:30438
RUMHYD_03059	629.497	0.829462	0.22451	3.69455	0.000220277	0.00434083	RUMHYD_03059 RUMHYD_03059 transcriptional regulator, IclR family, C-terminal domain protein 1050473:1051261 forward MW:29887
RUMHYD_03068	19.0568	-1.81004	0.612334	-2.95596	0.00311693	0.0316964	RUMHYD_03068 RUMHYD_03068 phosphate acetyl/butyryl transferase 1059154:1060062 forward MW:31917
RUMHYD_03088	25.2275	1.74519	0.634964	2.74849	0.0059871	0.0497214	RUMHYD_03106 RUMHYD_03106 hypothetical protein 1096868:1096993 reverse MW:4528
RUMHYD_03106	25.8314	-1.99148	0.594846	-3.3479	0.000814268	0.0114063	RUMHYD_03106 RUMHYD_03106 hypothetical protein 1096868:1096993 reverse MW:4528
RUMHYD_03107	930.67	-2.31339	0.508782	-4.54691	5.44e-06	0.000220797	RUMHYD_03107 agcS amino acid carrier protein 1097302:1098792 reverse MW:53827
RUMHYD_03141	258.644	-1.7867	0.278182	-6.42278	1.34e-10	1.61e-08	RUMHYD_03141 RUMHYD_03141 hypothetical protein 1124387:1125415 forward MW:39021
RUMHYD_03142	119.402	-1.87964	0.467426	-4.02127	5.79e-05	0.00157738	RUMHYD_03142 prmC protein-(glutamine-N5) methyltransferase, release factor-specific 1125412:1126263 forward MW:32607
RUMHYD_03143	225.72	-2.39104	0.363934	-6.56996	5.03e-11	7.31e-09	RUMHYD_03143 prfA peptide chain release factor 1 1126256:1127329 forward MW:40632
RUMHYD_03157	107.751	-1.18203	0.343699	-3.43915	0.000583551	0.00884967	RUMHYD_03157 glmM phosphoglucosamine mutase 1143176:1144543 forward MW:50194
RUMHYD_03163	187.76	-1.00766	0.323263	-3.11715	0.00182609	0.0212314	RUMHYD_03163 RUMHYD_03163 hypothetical protein 1149854:1150288 forward MW:16089
RUMHYD_03170	21.6543	1.57589	0.502135	3.13838	0.00169884	0.020433	RUMHYD_03170 RUMHYD_03170 ABC transporter, ATP-binding protein 1156875:1158374 forward MW:55903
RUMHYD_03173	47.3254	2.25392	0.619648	3.63743	0.000275377	0.00511618	RUMHYD_03173 RUMHYD_03173 hypothetical protein 1159445:1160518 forward MW:38471
RUMHYD_03208	44.6061	0.977393	0.324951	3.00782	0.0026313	0.0280672	RUMHYD_03208 RUMHYD_03208 hypothetical protein 1186062:1186349 reverse MW:10585
RUMHYD_03210	11.7848	3.16151	0.551757	5.72989	1e-08	8.69e-07	RUMHYD_03210 RUMHYD_03210 hypothetical protein 1188032:1188184 forward MW:5283
RUMHYD_03211	68.014	3.09471	0.523691	5.90942	3.43e-09	3.24e-07	RUMHYD_03211 trpE anthranilate synthase component I 1188222:1189751 forward MW:57589
RUMHYD_03213	23.2616	3.4398	0.547299	6.28504	3.28e-10	3.69e-08	RUMHYD_03213 trpD anthranilate phosphoribosyltransferase 1190407:1191417 forward MW:36432
RUMHYD_03216	15.4172	1.83137	0.478162	3.83002	0.000128135	0.00293258	RUMHYD_03216 trpB tryptophan synthase, beta subunit 1192804:1193988 forward MW:43118
RUMHYD_03217	41.155	1.89603	0.656463	2.88826	0.00387383	0.0367172	RUMHYD_03217 trpA tryptophan synthase, alpha subunit 1193981:1194760 forward MW:28324
RUMHYD_03235	42.5828	3.0622	0.368614	8.30735	9.79e-17	2.84e-14	RUMHYD_03235 RUMHYD_03235 sodium bile acid symporter family protein 1211624:1212640 reverse MW:35859
RUMHYD_03236	86.126	3.51855	0.292666	12.0224	2.71e-33	1.18e-30	RUMHYD_03236 panB 3-methyl-2-oxobutanoate hydroxymethyltransferase 1212949:1213797 reverse MW:30455
RUMHYD_03238	15.9838	2.16248	0.509367	4.24543	2.18e-05	0.000704611	RUMHYD_03238 RUMHYD_03238 2-dehydropantoate 2-reductase 1214988:1215908 forward MW:33207
RUMHYD_03249	16.5665	2.34294	0.598568	3.91424	9.07e-05	0.00217945	RUMHYD_03249 RUMHYD_03249 pyruvate flavodoxin/ferredoxin oxidoreductase, thiamine diP-binding domain protein 1225576:1226622 forward MW:38478
RUMHYD_03250	10.8341	2.85174	0.619067	4.60652	4.09e-06	0.000172077	RUMHYD_03250 RUMHYD_03250 thiamine pyrophosphate enzyme, C-terminal TPP binding domain protein 1226623:1227366 forward MW:26806
RUMHYD_03251	8.18404	2.71106	0.632597	4.28561	1.82e-05	0.000605372	RUMHYD_03251 RUMHYD_03251 2-oxoacid:ferredoxin/flavodoxin oxidoreductase, gamma subunit 1227363:1227893 forward MW:18703
RUMHYD_03253	23.9804	1.99137	0.554173	3.59341	0.000326375	0.00583794	RUMHYD_03253 RUMHYD_03253 aminotransferase, class I/II 1229314:1230528 forward MW:45802
RUMHYD_03254	26.3303	1.58988	0.477604	3.32887	0.000871978	0.0118807	RUMHYD_03254 agcS amino acid carrier protein 1230592:1231971 forward MW:49260
RUMHYD_03259	67.1918	-1.49522	0.404083	-3.70029	0.000215357	0.00429237	RUMHYD_03259 RUMHYD_03259 putative membrane protein 1234485:1235384 reverse MW:32707
RUMHYD_03274	1184.81	2.44499	0.672242	3.63707	0.000275757	0.00511618	RUMHYD_03274 dapF diaminopimelate epimerase 1251224:1252060 reverse MW:30441
RUMHYD_03275	242.102	2.28507	0.63742	3.58487	0.000337243	0.00597109	RUMHYD_03275 RUMHYD_03275 DNA-binding helix-turn-helix protein 1252057:1252326 reverse MW:10020
RUMHYD_03302	2520.55	0.7213	0.241206	2.99038	0.00278626	0.0290973	RUMHYD_03302 rfbB dTDP-glucose 4,6-dehydratase 1275146:1276061 forward MW:35029
RUMHYD_03305	1065.58	-1.23529	0.31004	-3.98428	6.77e-05	0.00173592	RUMHYD_03305 RUMHYD_03305 putative repressor LexA 521543:522226 reverse MW:25622
RUMHYD_03306	695.865	-1.22504	0.289268	-4.23497	2.29e-05	0.000718268	RUMHYD_03306 RUMHYD_03306 DNA-binding helix-turn-helix protein 522350:522565 forward MW:7825
RUMHYD_03307	1204.81	-1.26644	0.29086	-4.35414	1.34e-05	0.000461357	RUMHYD_03307 RUMHYD_03307 hypothetical protein 522593:522955 forward MW:14921
RUMHYD_03308	1465.62	-1.44036	0.307173	-4.68908	2.74e-06	0.000119288	RUMHYD_03308 RUMHYD_03308 toxin-antitoxin system, toxin component, Bro domain protein 523248:523751 forward MW:18874
RUMHYD_03309	427.015	-1.28005	0.333437	-3.83895	0.000123563	0.00287325	RUMHYD_03309 RUMHYD_03309 hypothetical protein 522920:523249 reverse MW:12504
RUMHYD_03311	2779.96	-1.52577	0.370114	-4.12243	3.75e-05	0.00108971	RUMHYD_03311 RUMHYD_03311 toxin-antitoxin system, toxin component, Bro family 523871:524581 forward MW:27546
RUMHYD_03313	192.805	-1.27803	0.448521	-2.84943	0.00437976	0.0406204	RUMHYD_03313 RUMHYD_03313 hypothetical protein 524919:525203 forward MW:10965
RUMHYD_03314	217.746	-1.13461	0.355327	-3.19315	0.0014073	0.0178497	RUMHYD_03314 RUMHYD_03314 hypothetical protein 525196:525369 forward MW:6524
RUMHYD_03315	263.159	-1.10268	0.390771	-2.8218	0.00477553	0.0428202	RUMHYD_03315 RUMHYD_03315 hypothetical protein 525540:525728 forward MW:7023
RUMHYD_03316	825.438	-1.59492	0.38481	-4.1447	3.4e-05	0.0010144	RUMHYD_03316 RUMHYD_03316 single-strand binding family protein 525718:526335 forward MW:23557
RUMHYD_03317	2794.7	-1.56704	0.398168	-3.93562	8.3e-05	0.00201004	RUMHYD_03317 RUMHYD_03317 hypothetical protein 526316:528382 forward MW:78786
RUMHYD_03319	304.848	-1.64304	0.487735	-3.36872	0.000755172	0.0107952	RUMHYD_03319 RUMHYD_03319 hypothetical protein 528563:528805 forward MW:9412
RUMHYD_03321	1498.82	-1.73802	0.404851	-4.29299	1.76e-05	0.000591234	RUMHYD_03321 RUMHYD_03321 recombinase, phage RecT family 529212:530240 forward MW:38747
RUMHYD_03322	275.142	-2.00494	0.370845	-5.40641	6.43e-08	4.4e-06	RUMHYD_03322 RUMHYD_03322 hypothetical protein 530245:530406 forward MW:6095
RUMHYD_03323	372.011	-1.74665	0.434689	-4.01816	5.87e-05	0.00158591	RUMHYD_03323 RUMHYD_03323 hypothetical protein 530751:531026 forward MW:10542
RUMHYD_03325	84.4431	-1.36908	0.430453	-3.18056	0.0014699	0.0184425	RUMHYD_03325 RUMHYD_03325 hypothetical protein 531435:531578 forward MW:5642
RUMHYD_03326	364.573	-1.7146	0.451072	-3.80115	0.000144024	0.00319972	RUMHYD_03326 RUMHYD_03326 hypothetical protein 531575:532102 forward MW:20420
RUMHYD_03327	136.874	-2.17711	0.4193	-5.19225	2.08e-07	1.22e-05	RUMHYD_03327 RUMHYD_03327 hypothetical protein 532099:532488 forward MW:15224
RUMHYD_03328	81.4931	-2.60721	0.559586	-4.65917	3.17e-06	0.000135048	RUMHYD_03328 RUMHYD_03328 hypothetical protein 532488:532799 forward MW:11850
RUMHYD_03329	111.176	-2.40937	0.550964	-4.373	1.23e-05	0.000427459	RUMHYD_03329 RUMHYD_03329 hypothetical protein 532820:533119 forward MW:11744
RUMHYD_03330	410.267	-2.36256	0.454211	-5.20146	1.98e-07	1.19e-05	RUMHYD_03330 RUMHYD_03330 hypothetical protein 533230:533988 forward MW:29710
RUMHYD_03331	48.4212	-2.65001	0.593058	-4.46838	7.88e-06	0.000295597	RUMHYD_03331 RUMHYD_03331 hypothetical protein 533976:534359 forward MW:15363
RUMHYD_03332	27.9622	-2.58142	0.64285	-4.01558	5.93e-05	0.00159104	RUMHYD_03332 RUMHYD_03332 hypothetical protein 534363:534626 forward MW:9895
RUMHYD_03335	192.158	-2.14677	0.41683	-5.15024	2.6e-07	1.48e-05	RUMHYD_03335 RUMHYD_03335 HNH endonuclease domain protein 535095:535592 forward MW:18610
RUMHYD_03336	368.449	-1.82786	0.488137	-3.74457	0.000180707	0.00375181	RUMHYD_03336 RUMHYD_03336 hypothetical protein 535582:536085 forward MW:19195
RUMHYD_03337	500.426	-1.94749	0.408484	-4.7676	1.86e-06	8.56e-05	RUMHYD_03337 RUMHYD_03337 phage conserved hypothetical protein TIGR01671 536237:536665 forward MW:16655
RUMHYD_03338	355.221	-2.21639	0.372098	-5.95647	2.58e-09	2.5e-07	RUMHYD_03338 RUMHYD_03338 hypothetical protein 536662:537138 forward MW:18018
RUMHYD_03339	658.042	-2.20502	0.434962	-5.06945	3.99e-07	2.08e-05	RUMHYD_03339 RUMHYD_03339 HNH endonuclease domain protein 537143:537721 forward MW:22332
RUMHYD_03342	464.096	-2.64401	0.349268	-7.57015	3.73e-14	9.29e-12	RUMHYD_03342 RUMHYD_03342 hypothetical protein 538006:538470 forward MW:17800
RUMHYD_03343	197.128	-2.41528	0.433575	-5.57063	2.54e-08	1.93e-06	RUMHYD_03343 RUMHYD_03343 hypothetical protein 538480:538812 forward MW:12979
RUMHYD_03344	119.37	-2.24816	0.478124	-4.70205	2.58e-06	0.000113718	RUMHYD_03344 RUMHYD_03344 hypothetical protein 538845:539102 forward MW:9968
RUMHYD_03345	361.28	-2.43932	0.367926	-6.62992	3.36e-11	5.09e-09	RUMHYD_03345 RUMHYD_03345 hypothetical protein 539095:539481 forward MW:15396
RUMHYD_03346	146.412	-2.52242	0.462831	-5.44999	5.04e-08	3.66e-06	RUMHYD_03346 RUMHYD_03346 hypothetical protein 539682:539921 forward MW:9860
RUMHYD_03348	132.908	-1.59696	0.552552	-2.89016	0.00385041	0.0365946	RUMHYD_03348 RUMHYD_03348 hypothetical protein 540081:540500 forward MW:16259
RUMHYD_03349	83.5555	-2.19857	0.542494	-4.05271	5.06e-05	0.00141272	RUMHYD_03349 RUMHYD_03349 hypothetical protein 540497:540781 forward MW:10861
RUMHYD_03350	253.614	-1.99334	0.380597	-5.23741	1.63e-07	9.97e-06	RUMHYD_03350 RUMHYD_03350 single-strand binding family protein 540774:541214 forward MW:16742
RUMHYD_03351	337.562	-2.01633	0.388485	-5.19023	2.1e-07	1.22e-05	RUMHYD_03351 RUMHYD_03351 HNH endonuclease domain protein 541230:541595 forward MW:14196
RUMHYD_03352	282.499	-2.09222	0.434786	-4.81207	1.49e-06	7.23e-05	RUMHYD_03352 RUMHYD_03352 hypothetical protein 541747:542055 forward MW:12054
RUMHYD_03354	398.791	-1.43939	0.464981	-3.09558	0.00196429	0.0224638	RUMHYD_03354 RUMHYD_03354 GIY-YIG catalytic domain protein 542208:542795 forward MW:22705
RUMHYD_03355	49.6952	-1.66149	0.482934	-3.44042	0.000580817	0.00884967	RUMHYD_03355 RUMHYD_03355 hypothetical protein 542792:542989 forward MW:7490
RUMHYD_03356	268.924	-1.35686	0.451982	-3.00201	0.00268202	0.0282755	RUMHYD_03356 RUMHYD_03356 BRO family, N-terminal domain protein 543017:543340 forward MW:12448
RUMHYD_03358	334.181	-1.49148	0.496371	-3.00476	0.00265787	0.0282642	RUMHYD_03358 RUMHYD_03358 hypothetical protein 543749:544528 forward MW:30146
RUMHYD_03359	278.68	-1.85112	0.42136	-4.39321	1.12e-05	0.000402552	RUMHYD_03359 RUMHYD_03359 hypothetical protein 544521:545255 forward MW:28089
RUMHYD_03360	59.2931	-1.93355	0.551944	-3.50316	0.000459771	0.00739024	RUMHYD_03360 RUMHYD_03360 hypothetical protein 545313:545600 forward MW:11249
RUMHYD_03361	81.5273	-1.89852	0.508834	-3.73112	0.000190629	0.00386577	RUMHYD_03361 RUMHYD_03361 hypothetical protein 545606:545962 forward MW:13872
RUMHYD_03362	29.5468	-1.82333	0.57884	-3.14997	0.00163289	0.0199358	RUMHYD_03362 RUMHYD_03362 hypothetical protein 545959:546207 forward MW:9162
RUMHYD_03378	33.3333	1.66639	0.418658	3.98031	6.88e-05	0.00175226	RUMHYD_03378 RUMHYD_03378 hypothetical protein 36055:37167 reverse MW:39928
RUMHYD_03401	12959.6	2.60832	0.6115	4.26544	2e-05	0.000650367	RUMHYD_03401 RUMHYD_03401 HD domain protein 65860:66354 reverse MW:18858
RUMHYD_03402	186.545	-1.68699	0.342246	-4.92917	8.26e-07	4.17e-05	RUMHYD_03402 RUMHYD_03402 penicillin amidase 66432:67547 reverse MW:42300
RUMHYD_03412	14.1616	-2.03145	0.717612	-2.83084	0.00464256	0.0418431	RUMHYD_03412 RUMHYD_03412 carbohydrate kinase, FGGY family protein 75477:76937 reverse MW:54700
RUMHYD_03418	7.48339	-2.37099	0.77394	-3.06354	0.00218737	0.0244537	RUMHYD_03418 RUMHYD_03418 ABC transporter, ATP-binding protein 80740:82362 reverse MW:59793
RUMHYD_03419	24.2658	-2.82023	0.7365	-3.82924	0.000128539	0.00293258	RUMHYD_03419 RUMHYD_03419 sugar-binding domain protein 82377:83525 reverse MW:40568
RUMHYD_03432	137.404	0.925649	0.300687	3.07845	0.00208083	0.0234885	RUMHYD_03432 RUMHYD_03432 response regulator receiver domain protein 93963:94610 forward MW:24567
RUMHYD_03436	97.5033	-1.42326	0.393025	-3.62129	0.000293141	0.00535327	RUMHYD_03436 RUMHYD_03436 MATE efflux family protein 97407:98777 forward MW:49711
RUMHYD_03437	13.5737	-2.41911	0.718804	-3.36546	0.000764156	0.0108431	RUMHYD_03437 RUMHYD_03437 BCCT family transporter 99288:100880 reverse MW:57665
RUMHYD_03461	158.234	1.12092	0.281054	3.98828	6.66e-05	0.00171953	RUMHYD_03461 RUMHYD_03461 MATE efflux family protein 123609:124916 reverse MW:47128
RUMHYD_03485	38.5573	1.36283	0.392585	3.47143	0.000517701	0.00820792	RUMHYD_03485 RUMHYD_03485 ABC transporter, permease protein 146450:147280 reverse MW:31239
RUMHYD_03534	356.963	1.10243	0.343113	3.21302	0.00131349	0.0168436	RUMHYD_03534 RUMHYD_03534 PQQ enzyme repeat protein 188479:190230 forward MW:64151
RUMHYD_03546	159.81	0.883274	0.295093	2.9932	0.00276067	0.0290036	RUMHYD_03546 RUMHYD_03546 hypothetical protein 200116:200871 reverse MW:29912
RUMHYD_03572	24.686	-2.30607	0.636591	-3.62253	0.000291733	0.00535327	RUMHYD_03572 RUMHYD_03572 hypothetical protein 216621:217181 reverse MW:19662
RUMHYD_03587	60.8079	-1.21289	0.43783	-2.77024	0.00560151	0.0474225	RUMHYD_03587 RUMHYD_03587 anaerobic ribonucleoside-triphosphate reductase activating protein 230867:231562 forward MW:26156
RUMHYD_03589	6.41804	-2.16317	0.786747	-2.74951	0.0059684	0.0496844	RUMHYD_03589 RUMHYD_03589 hypothetical protein 232694:233032 forward MW:12294
RUMHYD_03590	62.9406	1.52144	0.447828	3.39738	0.000680341	0.009929	RUMHYD_03590 RUMHYD_03590 hypothetical protein 233266:234135 forward MW:31985
RUMHYD_03593	34.8898	-1.89396	0.567802	-3.3356	0.000851168	0.0117812	RUMHYD_03593 RUMHYD_03593 PTS system sorbose subfamily IIB component 235586:236077 reverse MW:18263
RUMHYD_03597	14.6452	-2.08935	0.707282	-2.95406	0.00313624	0.0318	RUMHYD_03597 RUMHYD_03597 putative histidinol-phosphate transaminase 238492:239577 forward MW:41172
RUMHYD_03599	73.3473	-1.46099	0.464009	-3.14863	0.00164036	0.0199358	RUMHYD_03599 RUMHYD_03599 hypothetical protein 239938:240132 reverse MW:7470
RUMHYD_03606	38.0288	-2.1499	0.563776	-3.8134	0.000137069	0.00308449	RUMHYD_03606 RUMHYD_03606 hypothetical protein 242860:243087 reverse MW:8619
RUMHYD_03607	825.719	-2.03621	0.284629	-7.1539	8.43e-13	1.63e-10	RUMHYD_03607 RUMHYD_03607 hypothetical protein 243202:244035 reverse MW:32336
RUMHYD_03608	629.806	-1.24935	0.401607	-3.11089	0.00186526	0.0215431	RUMHYD_03608 RUMHYD_03608 hypothetical protein 244231:244407 reverse MW:6690
RUMHYD_03610	70.4625	-1.50161	0.435813	-3.44554	0.00056993	0.00879609	RUMHYD_03610 RUMHYD_03610 hypothetical protein 244635:244823 reverse MW:6955
RUMHYD_03611	158.361	-1.75578	0.492734	-3.56333	0.000366173	0.00640604	RUMHYD_03611 RUMHYD_03611 hypothetical protein 244820:245080 reverse MW:10012
RUMHYD_03613	99.2733	-1.43869	0.488188	-2.94701	0.00320864	0.0322528	RUMHYD_03613 RUMHYD_03613 hypothetical protein 245356:245502 reverse MW:5581
RUMHYD_03614	2719.18	-1.60128	0.437418	-3.66076	0.000251466	0.00479296	RUMHYD_03614 RUMHYD_03614 bifunctional DNA primase/polymerase domain protein 245696:247546 reverse MW:69043
RUMHYD_03615	69.8122	-1.31519	0.421582	-3.11965	0.00181064	0.0211221	RUMHYD_03615 RUMHYD_03615 hypothetical protein 247527:247733 reverse MW:7768
RUMHYD_03677	5.98352	-2.15135	0.777672	-2.76639	0.00566799	0.0477535	RUMHYD_03677 RUMHYD_03677 resolvase, N-terminal domain protein 305020:306690 reverse MW:65032
RUMHYD_03682	691.273	-0.91768	0.330801	-2.77411	0.00553529	0.0469759	RUMHYD_03682 RUMHYD_03682 aminotransferase, class I/II 309223:310323 reverse MW:41152
RUMHYD_03686	21.5511	-1.67239	0.561832	-2.97667	0.00291398	0.0300709	RUMHYD_03686 RUMHYD_03686 glycosyl hydrolase family 25 312839:313840 reverse MW:37191
RUMHYD_03708	339.032	-3.20569	0.606715	-5.28368	1.27e-07	8.03e-06	RUMHYD_03708 RUMHYD_03708 alcohol dehydrogenase, iron-dependent 338921:340072 reverse MW:42002
RUMHYD_03709	133.032	-3.29578	0.468681	-7.03203	2.04e-12	3.55e-10	RUMHYD_03709 RUMHYD_03709 GroES-like protein 340088:341116 reverse MW:37765
RUMHYD_03710	61.562	-4.12188	0.680412	-6.05792	1.38e-09	1.37e-07	RUMHYD_03710 RUMHYD_03710 putative L-ribulose-5-phosphate 4-epimerase 341135:341815 reverse MW:24597
RUMHYD_03711	152.309	-3.28829	0.580058	-5.6689	1.44e-08	1.17e-06	RUMHYD_03711 pdxB 4-phosphoerythronate dehydrogenase 341840:342901 reverse MW:39267
RUMHYD_03712	362.936	-3.71771	0.518623	-7.16843	7.59e-13	1.63e-10	RUMHYD_03712 RUMHYD_03712 PTS system Galactitol-specific IIC component 342926:344350 reverse MW:51727
RUMHYD_03713	81.0784	-3.64434	0.630099	-5.78375	7.31e-09	6.53e-07	RUMHYD_03713 RUMHYD_03713 hypothetical protein 344400:344645 reverse MW:8765
RUMHYD_03714	173.6	-3.52769	0.651576	-5.41409	6.16e-08	4.3e-06	RUMHYD_03714 RUMHYD_03714 phosphoenolpyruvate-dependent sugar phosphotransferase system, EIIA 2 344723:345178 reverse MW:17036
RUMHYD_03716	22.1825	-3.31095	0.770281	-4.29836	1.72e-05	0.000582678	RUMHYD_03716 RUMHYD_03716 hypothetical protein 345356:345757 reverse MW:15552
RUMHYD_03717	96.7093	-3.98212	0.599739	-6.63976	3.14e-11	4.98e-09	RUMHYD_03717 ptsP phosphoenolpyruvate-protein phosphotransferase 345770:347506 reverse MW:66168
RUMHYD_03718	243.582	-3.57563	0.549465	-6.50748	7.64e-11	1.05e-08	RUMHYD_03718 RUMHYD_03718 PTS system, Lactose/Cellobiose specific IIB subunit 347521:349581 reverse MW:80167
RUMHYD_03719	31.5328	-3.25317	0.717917	-4.5314	5.86e-06	0.000229634	RUMHYD_03719 RUMHYD_03719 phosphocarrier, HPr family 349616:349876 reverse MW:9526
RUMHYD_03736	106.269	-1.59354	0.461535	-3.45269	0.000555028	0.00864259	RUMHYD_03736 gidA tRNA uridine 5-carboxymethylaminomethyl modification enzyme GidA 366689:368629 reverse MW:72775
RUMHYD_03737	6.15046	-2.15105	0.782237	-2.74987	0.00596188	0.0496844	RUMHYD_03737 RUMHYD_03737 hypothetical protein 368595:368876 reverse MW:10592
RUMHYD_03741	131.92	1.5057	0.334904	4.49592	6.93e-06	0.000265508	RUMHYD_03741 RUMHYD_03741 putative stage V sporulation protein G 371731:372042 reverse MW:11561
RUMHYD_03742	600.927	1.23384	0.331275	3.72452	0.000195685	0.00394536	RUMHYD_03742 glgD glucose-1-phosphate adenylyltransferase, GlgD subunit 372115:373230 reverse MW:42521
RUMHYD_03743	679.374	1.31294	0.346004	3.79458	0.000147893	0.00322594	RUMHYD_03743 glgC glucose-1-phosphate adenylyltransferase 373227:374504 reverse MW:47040
RUMHYD_03764	185.238	0.876505	0.290142	3.02095	0.00251984	0.0272372	RUMHYD_03764 RUMHYD_03764 hypothetical protein 402086:403003 forward MW:34521
RUMHYD_03776	78.9959	-1.88272	0.437645	-4.30193	1.69e-05	0.000578999	RUMHYD_03776 trmE tRNA modification GTPase TrmE 411571:412662 reverse MW:40229
RUMHYD_03880	3336.16	2.51066	0.64165	3.91281	9.12e-05	0.00217945	RUMHYD_03880 RUMHYD_03880 putative thioredoxin 508705:509016 forward MW:11848
RUMHYD_03888	45.0701	-1.69677	0.586878	-2.89117	0.00383805	0.0365768	RUMHYD_03888 RUMHYD_03888 glycyl-radical enzyme activating protein family protein 514225:515163 reverse MW:35618
RUMHYD_03890	356.405	-1.99992	0.279332	-7.15965	8.09e-13	1.63e-10	RUMHYD_03890 RUMHYD_03890 pyruvate formate lyase 515450:518143 reverse MW:100839
RUMHYD_03893	984.868	0.802477	0.272655	2.94319	0.00324846	0.0325593	RUMHYD_03893 RUMHYD_03893 hypothetical protein 22516:23336 reverse MW:31450
RUMHYD_03904	4531.91	1.27524	0.341453	3.73473	0.000187916	0.00385559	RUMHYD_03904 RUMHYD_03904 putative Fe-S cluster 15589:16014 reverse MW:15371
RUMHYD_03905	886.097	1.39515	0.367864	3.79258	0.000149092	0.00322594	RUMHYD_03905 RUMHYD_03905 hypothetical protein 16042:16191 reverse MW:5107
RUMHYD_03927	24641	1.83163	0.554598	3.30262	0.000957866	0.0127521	RUMHYD_03927 fhs formate--tetrahydrofolate ligase 3327:4938 reverse MW:57423
RUMHYD_03930	234.867	-0.974202	0.306842	-3.17493	0.00149873	0.0187369	RUMHYD_03930 RUMHYD_03930 hypothetical protein 1560:2186 reverse MW:22890
